# Supplementary material for: Transcriptome profiling reveals distinctive traits of retinol metabolism and neonatal parallels in the MRL/MpJ mouse
Source: BMC Genomics. 2015 Nov 14;16:926. doi: 10.1186/s12864-015-2075-2 (PMC4647819; doi:10.1186/s12864-015-2075-2)
Supplement: Additional file 2: — The list of transcripts corresponding to the genes mentioned in the article. The list of transcripts corresponding to the genes mentioned in the article and their expression levels is attached as an excel file. (XLSX 979 kb) [file 12864_2015_2075_MOESM2_ESM.xlsx]

## Sheet: UP-REGULATEd vs. MRL
SEQ_ID	PROBE_PAIRS	GENE_EXPR_OPTION	GENE_INFO	CHR	START	END	EXEMPLAR	GENE ID	TRANSCRIPTID	GENENAME	ALIASES	DESCRIPTION	RMA normalized expression signal	RMA normalized expression signal	RMA normalized expression signal	RMA normalized expression signal	RMA normalized expression signal	RMA normalized expression signal	RMA normalized expression signal	RMA normalized expression signal	Ratio to Adult MRL/MpJ	Ratio to Adult MRL/MpJ	Ratio to Adult MRL/MpJ	Ratio to Adult MRL/MpJ	Ratio to Adult MRL/MpJ	Ratio to Adult MRL/MpJ	Ratio to Adult MRL/MpJ	Ratio to Adult MRL/MpJ
													C57BL/6J	C57BL/6J	C57BL/6J	C57BL/6J	C57BL/6J	C57BL/6J	C57BL/6J	MRL/MpJ	C57BL/6J	C57BL/6J	C57BL/6J	C57BL/6J	C57BL/6J	C57BL/6J	C57BL/6J	MRL/MpJ
													E15	E16	E18	E19	NB d1	Nb d7	Adult	Adult	E15	E16	E18	E19	NB d1	Nb d7	Adult	Adult
BC053420	3	BLOCK1	BC053420	chr6	145345759	145382504	BC053420	74071	BC053420	Ifltd1	4933403M22Rik#AI482300#Lmna-rs1#Lmna1	Mus musculus intermediate filament tail domain containing 1, mRNA (cDNA clone MGC:58577 IMAGE:6705208), complete cds."	2288.54	1575.43	2222.94	2391.19	2069.01	1037.94	1695.76	7.9447	288.058	198.3	279.801	300.98	260.427	130.646	213.445	1
BC042773	3	BLOCK1	BC042773	chr19	23377239	23522842	BC042773	71738	BC042773	Mamdc2	1200015L10Rik#AI591564#mamcan	Mus musculus MAM domain containing 2, mRNA (cDNA clone MGC:51491 IMAGE:4019075), complete cds."	159.725	123.247	155.231	200.884	152.037	253.82	375.563	12.9816	12.3039	9.49395	11.9578	15.4745	11.7117	19.5523	28.9304	1
AK003812	3	BLOCK1	AK003812	chr6	13821525	13846422	AK003812	76311	AK003812	1110019D14Rik	-	Mus musculus 18-day embryo whole body cDNA, RIKEN full-length enriched library, clone:1110019D14 product:unclassifiable, full insert sequence."	163.205	162.565	206.089	185.93	109.441	175.963	257.98	8.3155	19.6266	19.5496	24.7837	22.3595	13.1611	21.1608	31.024	1
AK170496	3	BLOCK1	AK170496	chr12	31269335	31276085	AK170496,BC024093	211986	AK170496	Tmem18	BC024093	Mus musculus NOD-derived CD11c +ve dendritic cells cDNA, RIKEN full-length enriched library, clone:F630105N07 product:hypothetical protein, full insert sequence."	540.821	312.993	545.873	469.455	606.126	659.278	752.496	39.5027	13.6907	7.92334	13.8186	11.8841	15.3439	16.6894	19.0492	1
BC096621	3	BLOCK1	BC096621	chr4	146514185	146556724	BC096621,XM_485487	70005	BC096621	1700029I01Rik	-	Mus musculus RIKEN cDNA 1700029I01 gene, mRNA (cDNA clone MGC:106059 IMAGE:30464103), complete cds."	711.622	654.534	587.448	541.337	319.829	258.921	307.189	24.9739	28.4946	26.2087	23.5225	21.6761	12.8065	10.3676	12.3004	1
BC011464	3	BLOCK1	BC011464	chr1	171879671	171899300	BC011464	15490	BC011464	Hsd17b7	AI266814	Mus musculus hydroxysteroid (17-beta) dehydrogenase 7, mRNA (cDNA clone MGC:11432 IMAGE:3966186), complete cds."	1935.69	1690.91	1849.23	2135.86	4910.9	3472.32	1338.84	255.039	7.58978	6.62999	7.25076	8.37462	19.2555	13.6148	5.24955	1
BC003480	3	BLOCK1	BC003480	chr6	72499465	72512969	BC003480,BC023101	12332	BC003480	Capg	gCap39#mbh1	Mus musculus capping protein (actin filament), gelsolin-like, mRNA (cDNA clone MGC:6242 IMAGE:2811050), complete cds."	1671.79	2111.74	1847.07	1547.8	1868.3	1630.26	3103.09	552.964	3.02333	3.81895	3.3403	2.7991	3.37871	2.94822	5.61174	1
BC061022	3	BLOCK1	BC061022	chr18	70633987	70660460	BC061022,BC087893,XM_001478516	170461	BC061022	Stard6	1700011K09Rik#4833424I06Rik#4933429L05Rik#AI644424#MGC107178	Mus musculus StAR-related lipid transfer (START) domain containing 6, mRNA (cDNA clone MGC:74128 IMAGE:6774873), complete cds."	178.935	137.16	175.18	217.731	191.315	193.649	220.631	20.527	8.71704	6.68192	8.53415	10.6071	9.32019	9.43386	10.7483	1
AK052206	3	BLOCK1	AK052206	chr6	145341978	145399279	AK052206	74071	AK052206	Ifltd1	4933403M22Rik#AI482300#Lmna-rs1#Lmna1	Mus musculus 13 days embryo heart cDNA, RIKEN full-length enriched library, clone:D330008J18 product:hypothetical Intermediate filament tail domain containing protein, full insert sequence."	385.395	217.036	329.908	383.889	455.808	195.377	549.919	25.3953	15.1758	8.54629	12.9909	15.1165	17.9485	7.69342	21.6544	1
BC027310	3	BLOCK1	BC027310	chr1	172949069	172959882	BC027310	246256	BC027310	Fcgr4	4833442P21Rik#CD16-2#FcgRIV#FcgammaRIV#Fcgr3a#Fcrl3	Mus musculus Fc receptor, IgG, low affinity IV, mRNA (cDNA clone MGC:28049 IMAGE:3674499), complete cds."	49.3224	61.3156	74.8163	78.3026	67.7786	59.6541	203.974	21.891	2.25309	2.80095	3.41767	3.57693	3.09619	2.72505	9.31772	1
BC018412	3	BLOCK1	BC018412	chr11	60166868	60207841	BC018412	74665	BC018412	Lrrc48	4930449E07Rik	Mus musculus leucine rich repeat containing 48, mRNA (cDNA clone MGC:25699 IMAGE:3673669), complete cds."	158.535	140.02	222.558	209.75	178.004	227.017	431.211	38.748	4.09144	3.61361	5.74374	5.41319	4.59389	5.85881	11.1286	1
BC057853	3	BLOCK1	BC057853	chr3	121747377	121882979	BC057853	11304	BC057853	Abca4	AW050280#Abc10#Abcr#D430003I15Rik#RmP	Mus musculus ATP-binding cassette, sub-family A (ABC1), member 4, mRNA (cDNA clone MGC:62660 IMAGE:6492139), complete cds."	466.919	555.752	906.063	1062.56	721.816	662.186	839.302	118.245	3.94874	4.7	7.66259	8.98611	6.10441	5.60011	7.09798	1
AK151508	3	BLOCK1	AK151508	chr16	50719409	50732856	AK151508	68190	AK151508	5330426P16Rik	-	Mus musculus bone marrow macrophage cDNA, RIKEN full-length enriched library, clone:I830031B22 product:hypothetical protein, full insert sequence."	1756.15	1787.55	2042.4	1745.79	945.818	1141	952.802	139.171	12.6186	12.8442	14.6754	12.5442	6.79607	8.1985	6.84626	1
XM_992800	3	BLOCK1	XM_992800	chr16	50725737	50737059	XM_992800	68190	XM_992800	5330426P16Rik	-	PREDICTED: Mus musculus RIKEN cDNA 5330426P16 gene (5330426P16Rik), mRNA."	1787.84	1935.2	1931.32	1720	654.854	725.175	550.965	86.0125	20.7858	22.4991	22.454	19.997	7.61347	8.43104	6.40564	1
AK170958	3	BLOCK1	AK170958	chr4	147526911	147534175	AK170958	230903	AK170958	Fbxo44	5730411K09#AV001623#FBG3#FBX30#Fbx6a#Fbxo6a	Mus musculus NOD-derived CD11c +ve dendritic cells cDNA, RIKEN full-length enriched library, clone:F630213J20 product:F-box only protein 6a, full insert sequence."	866.481	918.489	1551.38	1378.23	1513.95	824.124	1262.13	221.847	3.90576	4.14019	6.99303	6.21253	6.82428	3.71483	5.68921	1
XM_488252	3	BLOCK1	XM_488252	chr7	21571118	21573227	XM_488252	436135	XM_488252	Gm5748	EG436135	PREDICTED: Mus musculus predicted gene, EG436135 (EG436135), mRNA."	45.513	26.1327	59.7141	45.9656	21.576	24.6497	26.405	7.1075	6.40352	3.67678	8.40156	6.4672	3.03567	3.46813	3.71509	1
BC117024	3	BLOCK1	BC117024	chr16	27353666	27370297	BC117024	224065	BC117024	Uts2d	Gm538#U2B#Urp	Mus musculus urotensin 2 domain containing, mRNA (cDNA clone MGC:151401 IMAGE:40126343), complete cds."	217.026	61.3296	160.976	148.445	214.114	208.281	53.7803	14.7671	14.6966	4.15312	10.901	10.0524	14.4994	14.1044	3.6419	1
AK019631	3	BLOCK1	AK019631	chr4	141574006	141584749	AK019631	78917	AK019631	4930455G09Rik	-	Mus musculus adult male testis cDNA, RIKEN full-length enriched library, clone:4930455G09 product:unclassifiable, full insert sequence."	200.724	144.106	265.317	249.832	689.878	389.127	129.142	31.9463	6.28318	4.51089	8.30509	7.82038	21.5949	12.1807	4.04248	1
BC043934	3	BLOCK1	BC043934	chr9	96336201	96337853	BC043934	270185	BC043934	BC043934	D030022H06#MGC31404#MGC49691	Mus musculus cDNA sequence BC043934, mRNA (cDNA clone MGC:49691 IMAGE:4456300), complete cds."	733.082	668.039	1266.4	1305.6	1343.97	766.276	228.231	72.683	10.086	9.19114	17.4236	17.963	18.4909	10.5427	3.14009	1
AK159570	3	BLOCK1	AK159570	chr9	86659238	86775207	AK159570	20616	AK159570	Snap91	91kDa#AP180#F1-20#mKIAA0656	Mus musculus osteoclast-like cell cDNA, RIKEN full-length enriched library, clone:I420024G24 product:synaptosomal-associated protein 91, full insert sequence."	12196.5	13612.4	11621.2	11538.2	9425.53	7562.58	1203.34	176.013	69.2929	77.3374	66.0247	65.553	53.5501	42.9659	6.83665	1
AK147087	3	BLOCK1	AK147087	chr9	86668352	86775207	AK147087,BC052454	20616	AK147087	Snap91	91kDa#AP180#F1-20#mKIAA0656	Mus musculus cDNA, RIKEN full-length enriched library, clone:I920161I12 product:synaptosomal-associated protein 91, full insert sequence."	6619.01	7096.99	6012.29	5244.25	5282.9	4177.82	717.466	99.7981	66.324	71.1135	60.2445	52.5486	52.9358	41.8627	7.18917	1
AK018404	3	BLOCK1	AK018404	chr1	99666755	99674716	AK018404	252876	AK018404	Zh2c2	4930429M06Rik#8430411H10Rik#Gin-1#MGC29171	Mus musculus 16 days embryo lung cDNA, RIKEN full-length enriched library, clone:8430411H10 product:gross passage A viral integration region 1, full insert sequence."	119.393	154.472	154.095	192.6	281.609	176.871	250.746	46.7357	2.55463	3.30523	3.29716	4.12104	6.02557	3.7845	5.36519	1
BC148384	3	BLOCK1	BC148384	chr11	82794681	82801804	BC148384	237886	BC148384	Slfn9	9830137M10Rik	Synthetic construct Mus musculus clone IMAGE:100015273, MGC:183226 schlafen 9 (Slfn9) mRNA, encodes complete protein."	1412.36	1365.79	1428.04	1262.92	505.199	634.547	234.269	53.5117	26.3935	25.5232	26.6865	23.6007	9.44091	11.8581	4.37791	1
BC019993	3	BLOCK1	BC019993	chr12	25183496	25194611	BC019993	21340	BC019993	Taf1b	4930408G01Rik#A230108M10Rik#TAFI68#Tafi86	Mus musculus TATA box binding protein (Tbp)-associated factor, RNA polymerase I, B, mRNA (cDNA clone IMAGE:4217228), with apparent retained intron."	537.498	500.69	670.681	569.414	682.966	693.293	349.952	51.1191	10.5146	9.79458	13.12	11.139	13.3603	13.5623	6.84583	1
AK081862	3	BLOCK1	AK081862	chr1	172804318	172815671	AK081862	80915	AK081862	Dusp12	1190004O14Rik#AA027408#AW049275#ESTM36#LMW-DSP4#MGC117646#T-DSP4#VH1#mVH1	Mus musculus 16 days embryo head cDNA, RIKEN full-length enriched library, clone:C130083B17 product:dual specificity phosphatase 12, full insert sequence."	168.686	141.296	123.07	99.3676	182.471	75.2783	82.2354	16.2439	10.3846	8.69842	7.57638	6.11723	11.2332	4.63425	5.06254	1
NM_009267	3	BLOCK1	NM_009267	chrUn_random	2674949	2678403	BC106151,NM_009267	20770	NM_009267	Spt1	MGC118102#MGC29130#Spt-1	Mus musculus salivary protein 1 (Spt1), mRNA."	42.4408	24.0089	30.347	44.9553	55.0995	59.9042	82.7293	7.6703	5.53313	3.13011	3.95643	5.86096	7.18349	7.80989	10.7857	1
AK220241	3	BLOCK1	AK220241	chr11	82841629	82853544	AK220241	237887	AK220241	Slfn10	FLJ00257#mFLJ00257	Mus musculus mRNA for mFLJ00257 protein."	183.563	157.008	156.1	282.153	177.739	221.88	171.704	47.0301	3.9031	3.33847	3.31916	5.99941	3.77926	4.71783	3.65094	1
BC031773	3	BLOCK1	BC031773	chr9	86660044	86775232	BC031773	20616	BC031773	Snap91	91kDa#AP180#F1-20#mKIAA0656	Mus musculus synaptosomal-associated protein 91, mRNA (cDNA clone MGC:25399 IMAGE:4511467), complete cds."	6994.08	7788.36	6924.57	6078.46	4979.55	4308.73	678.953	119.809	58.3767	65.0062	57.7965	50.7344	41.5622	35.9632	5.66694	1
AK171800	3	BLOCK1	AK171800	chr1	59220258	59243370	AK171800,BC046828	74018	AK171800	Als2	3222402C23Rik#9430073A21Rik#Als2cr6#Alsin#MGC27807#mKIAA1563	Mus musculus activated spleen cDNA, RIKEN full-length enriched library, clone:F830011M14 product:amyotrophic lateral sclerosis 2 (juvenile) homolog (human), full insert sequence."	705.277	630.371	501.875	581.937	514.031	664.974	642.303	181.527	3.88524	3.4726	2.76474	3.20579	2.8317	3.66322	3.53833	1
AK014683	3	BLOCK1	AK014683	chr7	74929610	74948382	AK014683	73904	AK014683	4833412C05Rik	-	Mus musculus 0 day neonate head cDNA, RIKEN full-length enriched library, clone:4833412C05 product:unclassifiable, full insert sequence."	289.051	217.324	381.745	315.84	583.994	449.973	63.6464	23.4242	12.3398	9.27777	16.2971	13.4835	24.9312	19.2098	2.71712	1
NR_003293	3	BLOCK1	NR_003293	chr11	96805505	96826374	NR_003293	319371	NR_003293	D030028A08Rik	-	Mus musculus RIKEN cDNA D030028A08 gene (D030028A08Rik) on chromosome 11."	153.64	139.77	105.841	136.63	65.2478	73.953	96.3713	29.9504	5.12981	4.66673	3.53389	4.56189	2.17853	2.46918	3.2177	1
AK029792	3	BLOCK1	AK029792	chr8_random	747713	772163	AK029792	N/A	AK029792	N/A	N/A	Mus musculus adult male testis cDNA, RIKEN full-length enriched library, clone:4930564M06 product:inferred: cadherin-11 {Mus musculus}, full insert sequence."	648.165	628.821	542.628	564.391	316.726	270.102	219.768	80.108	8.09114	7.84966	6.77371	7.04538	3.95374	3.37172	2.7434	1
BC023083	3	BLOCK1	BC023083	chr9	96843900	96896732	BC023083,BC055705,BC094332	211949	BC023083	Spsb4	D030068E18Rik#SSB-4#Ssb4	Mus musculus splA/ryanodine receptor domain and SOCS box containing 4, mRNA (cDNA clone MGC:37159 IMAGE:4953500), complete cds."	6075.21	6095.18	5490.88	5159.32	3443.8	3400.21	1047.65	366.662	16.569	16.6234	14.9753	14.0711	9.39228	9.27341	2.85725	1
BC099946	3	BLOCK1	BC099946	chr4	124614320	124621900	BC099946	194268	BC099946	9930104L06Rik	MGC107426	Mus musculus RIKEN cDNA 9930104L06 gene, mRNA (cDNA clone MGC:107426 IMAGE:30102988), complete cds."	787.224	734.677	634.074	680.416	719.228	457.443	656.461	181.086	4.34724	4.05706	3.50151	3.75742	3.97175	2.52611	3.62513	1
AK090087	3	BLOCK1	AK090087	chr10	69248261	69321268	AK090087	11735	AK090087	Ank3	2900054D09Rik#AI314020#Ank-3#AnkG#Ankyrin-3#MGC14049	Mus musculus submandibular gland CRL-1734 SCA-9 clone 15 cDNA, RIKEN full-length enriched library, clone:G430096H01 product:ankyrin 3, splice form 2 homolog [Mus musculus], full insert sequence."	110.104	159.839	160.688	145.155	123.102	110.673	43.6435	14.5041	7.59125	11.0203	11.0788	10.0079	8.48741	7.63048	3.00905	1
AK033960	3	BLOCK1	AK033960	chr13	97186088	97205941	AK033960	271144	AK033960	Ankdd1b	9330128J19Rik	Mus musculus adult male diencephalon cDNA, RIKEN full-length enriched library, clone:9330128J19 product:hypothetical Prenyl group binding site (CAAX box)/Death domain containing protein, full insert sequence."	127.023	150.833	258.7	267.769	125.042	146.754	87.4703	20.6579	6.1489	7.30147	12.523	12.962	6.05299	7.10402	4.23423	1
BC080693	3	BLOCK1	BC080693	chr7	46773135	46795785	BC080693	70227	BC080693	Zfp619	3000002G13Rik#MGC91101	Mus musculus zinc finger protein 619, mRNA (cDNA clone MGC:91101 IMAGE:30432277), complete cds."	198.823	164.258	169.374	169.464	188.094	135.531	179.231	47.8348	4.15646	3.43387	3.54082	3.54268	3.93216	2.83331	3.74687	1
AK079861	3	BLOCK1	AK079861	chr12	113180557	113182686	AK079861	77675	AK079861	5033406O09Rik	9130204G15Rik	Mus musculus 0 day neonate thymus cDNA, RIKEN full-length enriched library, clone:A430094I19 product:unclassifiable, full insert sequence."	124.592	98.6703	152.812	89.9537	114.773	140.983	77.7606	34.3056	3.63182	2.87622	4.45444	2.62213	3.34561	4.10963	2.2667	1
AK034149	3	BLOCK1	AK034149	chr9	88736635	88753704	AK034149	319673	AK034149	9330159M07Rik	mU50hg-a	Mus musculus adult male diencephalon cDNA, RIKEN full-length enriched library, clone:9330159M07 product:unclassifiable, full insert sequence."	81.8522	90.5143	105.011	101.718	123.698	94.3436	187.665	30.7978	2.65773	2.93899	3.4097	3.30278	4.01647	3.06332	6.09345	1
BC048462	3	BLOCK1	BC048462	chr12	111905922	111920810	BC048462,XM_286464	66323	BC048462	1700001K19Rik	MGC58197	Mus musculus RIKEN cDNA 1700001K19 gene, mRNA (cDNA clone MGC:58197 IMAGE:6774571), complete cds."	112.723	114.109	99.8389	101.286	81.6289	74.5054	148.896	30.4522	3.70163	3.74716	3.27854	3.32607	2.68056	2.44663	4.88951	1
BC024323	3	BLOCK1	BC024323	chr4	146506201	146554688	BC024323	666532	BC024323	OTTMUSG00000010657	MGC19361	Mus musculus predicted gene, OTTMUSG00000010657, mRNA (cDNA clone MGC:19361 IMAGE:4242170), complete cds."	957.798	780.607	700.544	898.197	1443.26	1141.52	669.927	189.798	5.0464	4.11282	3.69099	4.73238	7.60418	6.01438	3.52968	1
AK050456	3	BLOCK1	AK050456	chr3	159158414	159192917	AK050456	76131	AK050456	Depdc1a	5830484J08Rik#Depdc1	Mus musculus adult male liver tumor cDNA, RIKEN full-length enriched library, clone:C730049I24 product:PUTATIVE CELL CYCLE CONTROL PROTEIN homolog [Homo sapiens], full insert sequence."	1842.29	1800.74	1852.43	1577.28	793.774	732.111	24.2888	11.0365	166.927	163.162	167.846	142.915	71.9226	66.3354	2.20077	1
AK163429	3	BLOCK1	AK163429	chr11	59319163	59324575	AK163429	74476	AK163429	4933439C10Rik	2610028M21Rik	Mus musculus adult male corpora quadrigemina cDNA, RIKEN full-length enriched library, clone:B230029N03 product:unclassifiable, full insert sequence."	948.023	858.627	680.654	675.131	581.731	729.376	458.999	126.221	7.5108	6.80255	5.39254	5.34879	4.60882	5.77855	3.63646	1
AK171894	3	BLOCK1	AK171894	chr8	49195350	49227014	AK171894	320685	AK171894	Dctd	6030466N05Rik	Mus musculus activated spleen cDNA, RIKEN full-length enriched library, clone:F830018C18 product:dCMP deaminase, full insert sequence."	4729.17	4241.59	3085.85	3206.57	1292.18	1228.97	290.034	130.767	36.1648	32.4362	23.598	24.5212	9.88156	9.39818	2.21794	1
AK087989	3	BLOCK1	AK087989	chr19	5941106	5964170	AK087989	18969	AK087989	Pola2	AI573378	Mus musculus 2 days neonate thymus thymic cells cDNA, RIKEN full-length enriched library, clone:E430001O04 product:DNA polymerase alpha 2, 68 kDa, full insert sequence."	843.196	931.785	950.779	1086.37	915.368	883.517	397.579	133.396	6.32099	6.98509	7.12748	8.14395	6.86202	6.62325	2.98044	1
AK158055	3	BLOCK1	AK158055	chr6	35202731	35211997	AK158055	67705	AK158055	1810058I24Rik	AI414869#AI848234	Mus musculus adult inner ear cDNA, RIKEN full-length enriched library, clone:F930023C11 product:hypothetical protein, full insert sequence."	936.082	866.41	1095.94	1050.1	1166.26	1170.47	1705.3	413.13	2.26583	2.09718	2.65277	2.54182	2.82298	2.83319	4.12776	1
AK030594	3	BLOCK1	AK030594	chr1	93146895	93182602	AK030594	67921	AK030594	Ube2f	2510010F15Rik#AI851109	Mus musculus adult male pituitary gland cDNA, RIKEN full-length enriched library, clone:5330436B09 product:NEDD8-conjugating enzyme NCE2 (EC 6.3.2.19) (Ubiquitin-conjugating enzyme E2) (Ubiquitin-protein ligase) (Ubiquitin carrier protein) homolog [Homo sapiens], full insert sequence."	352.175	335.567	410.419	517.919	543.919	394.922	520.532	159.349	2.21009	2.10587	2.5756	3.25023	3.41339	2.47835	3.26662	1
BC116830	3	BLOCK1	BC116830	chr12	114396357	114402520	BC116830	104732	BC116830	4930427A07Rik	AA536649#FLJ00116#mFLJ00116	Mus musculus RIKEN cDNA 4930427A07 gene, mRNA (cDNA clone MGC:151207 IMAGE:40126149), complete cds."	1798.51	1592.61	1565.34	1688.83	416.395	699.939	86.1355	19.8583	90.5674	80.1986	78.8253	85.0438	20.9683	35.2467	4.33751	1
BC066107	3	BLOCK1	BC066107	chr17	33016165	33028472	BC066107	240066	BC066107	Zfp870	AI173952#MGC86136	Mus musculus cDNA sequence BC066107, mRNA (cDNA clone MGC:86136 IMAGE:30537752), complete cds."	174.819	127.882	219.131	197.16	207.71	148.914	217.298	55.426	3.1541	2.30725	3.95358	3.55718	3.74752	2.68672	3.92051	1
AK014119	3	BLOCK1	AK014119	chr8	67552318	67561235	AK014119	100038489	AK014119	Gm10664	ENSMUSG00000074303	Mus musculus 13 days embryo head cDNA, RIKEN full-length enriched library, clone:3110033I20 product:hypothetical protein, full insert sequence."	404.917	195.889	237.649	249.261	127.35	109.236	40.315	6.1447	65.897	31.8794	38.6755	40.5653	20.7251	17.7773	6.56094	1
BC115565	3	BLOCK1	BC115565	chr5	138264624	138277391	BC115565	231805	BC115565	Pilra	AV021745#FDF03	Mus musculus paired immunoglobin-like type 2 receptor alpha, mRNA (cDNA clone MGC:144436 IMAGE:40102015), complete cds."	97.4343	108.108	75.6043	77.4137	72.7774	69.5525	68.1675	23.5649	4.13472	4.58768	3.20834	3.28513	3.08838	2.95153	2.89276	1
BC051534	3	BLOCK1	BC051534	chr2	71349232	71363225	BC051534	66559	BC051534	Metapl1	2310066F24Rik#3110033D18Rik#AV117938	Mus musculus methionine aminopeptidase-like 1, mRNA (cDNA clone MGC:63117 IMAGE:3466745), complete cds."	1745.22	1880.55	2365.3	1947.38	1343.67	2145.63	2281.6	657.808	2.65308	2.85882	3.59573	2.96041	2.04265	3.26179	3.46849	1
AK134703	3	BLOCK1	AK134703	chr5	138054079	138056475	AK134703	N/A	AK134703	N/A	N/A	Mus musculus adult male medulla oblongata cDNA, RIKEN full-length enriched library, clone:6330530D12 product:unclassifiable, full insert sequence."	140.671	123.14	108.376	158.42	109.948	113.239	112.581	43.7091	3.21834	2.81727	2.47949	3.62441	2.51545	2.59075	2.57569	1
BC008571	3	BLOCK1	BC008571	chr15	81149346	81191197	BC008571	20524	BC008571	Slc25a17	34kDa#47kDa#PMP34#Pmp47	Mus musculus solute carrier family 25 (mitochondrial carrier, peroxisomal membrane protein), member 17, mRNA (cDNA clone MGC:6724 IMAGE:3587806), complete cds."	1073.57	1178.59	978.253	1014.39	1345.03	1552.48	800.322	213.269	5.03386	5.52628	4.58694	4.75638	6.3067	7.27944	3.75263	1
AK137010	3	BLOCK1	AK137010	chr16	50726863	50732850	AK137010	68190	AK137010	5330426P16Rik	-	Mus musculus 12 days embryo embryonic body between diaphragm region and neck cDNA, RIKEN full-length enriched library, clone:9430035C10 product:hypothetical protein, full insert sequence."	2707.71	2871.04	3194.25	3417.8	1085.58	1113.62	1082.22	406.306	6.6642	7.06619	7.8617	8.41189	2.67184	2.74084	2.66356	1
BC031719	3	BLOCK1	BC031719	chr8	49195350	49227014	BC031719	320685	BC031719	Dctd	6030466N05Rik	Mus musculus dCMP deaminase, mRNA (cDNA clone MGC:25698 IMAGE:3672932), complete cds."	4708	4670.42	3218.97	2782.37	1106.27	797.789	311.994	155.348	30.3061	30.0642	20.721	17.9105	7.12123	5.13549	2.00835	1
BC012221	3	BLOCK1	BC012221	chr4	61096819	61256837	BC012221	17840	BC012221	Mup1	Ltn-1#Lvtn-1#Mup-1#Mup-a#Mup10#Mup7#Up-1	Mus musculus major urinary protein 1, mRNA (cDNA clone MGC:18536 IMAGE:4195753), complete cds."	359.982	516.286	137.797	235.784	651.113	874.635	75.9163	28.8699	12.4691	17.8832	4.77305	8.16712	22.5533	30.2958	2.6296	1
AK041526	3	BLOCK1	AK041526	chr9	98197022	98320813	AK041526	74080	AK041526	Nmnat3	4933408N02Rik#MGC102340#PNAT3	Mus musculus 3 days neonate thymus cDNA, RIKEN full-length enriched library, clone:A630019F12 product:similar to FKSG76 [Homo sapiens], full insert sequence."	94.2833	73.3853	77.3143	91.9393	90.6968	86.8943	97.2309	27.6587	3.40881	2.65324	2.7953	3.32406	3.27914	3.14166	3.51538	1
BC055069	3	BLOCK1	BC055069	chr4	145104785	145215244	BC055069	433801	BC055069	Gm13212	OTTMUSG00000010965	Mus musculus predicted gene, OTTMUSG00000010965, mRNA (cDNA clone MGC:60819 IMAGE:30049934), complete cds."	463.761	303.09	407.613	355.812	1118.64	558.404	543.484	130.756	3.54678	2.31799	3.11737	2.7212	8.55523	4.2706	4.15649	1
AK050707	3	BLOCK1	AK050707	chr18	38398058	38409852	AK050707	73516	AK050707	1700086O06Rik	-	Mus musculus 9 days embryo whole body cDNA, RIKEN full-length enriched library, clone:D030007F21 product:unclassifiable, full insert sequence."	61.5695	57.883	44.8072	53.1758	95.7403	41.9735	37.5885	16.4532	3.7421	3.51804	2.72331	3.23194	5.81895	2.55108	2.28457	1
BC120687	3	BLOCK1	BC120687	chr2	4912297	4931817	BC120687	70024	BC120687	Mcm10	2410041F14Rik#AU018508#C330019M07Rik#C79164	Mus musculus minichromosome maintenance deficient 10 (S. cerevisiae), mRNA (cDNA clone MGC:155924 IMAGE:40129610), complete cds."	703.42	605.401	440.901	516.45	176.629	366.176	40.8445	17.1833	40.9363	35.2319	25.6587	30.0554	10.2791	21.31	2.37699	1
NM_029975	3	BLOCK1	NM_029975	chrUn_random	3058602	3072666	BC132070,NM_029975	77777	NM_029975	Ulbp1	A430108B07Rik#MULT1	Mus musculus UL16 binding protein 1 (Ulbp1), mRNA."	1877.19	1895.73	1940.53	1942.04	892.786	1078.37	207.524	89.8587	20.8904	21.0968	21.5953	21.6121	9.93545	12.0007	2.30945	1
BC057309	3	BLOCK1	BC057309	chr1	90159683	90174095	BC057309	381280	BC057309	Hjurp	C330011F01Rik#Gm975#MGC66590#Mfleg1	Mus musculus RIKEN cDNA 6430706D22 gene, mRNA (cDNA clone MGC:66590 IMAGE:6826508), complete cds."	9951.95	10528.2	9703.62	8946.92	4736.43	6556.02	2372.28	1048.67	9.49005	10.0396	9.25324	8.53167	4.5166	6.25174	2.26218	1
AK052569	3	BLOCK1	AK052569	chr16	50726863	50732856	AK052569	68190	AK052569	5330426P16Rik	-	Mus musculus 13 days embryo stomach cDNA, RIKEN full-length enriched library, clone:D530029K12 product:hypothetical protein, full insert sequence."	2405.42	2579.77	3008.09	2295.16	1086.34	1138.27	979.951	398.851	6.03086	6.468	7.54188	5.75441	2.72366	2.85386	2.45693	1
NM_001085522	3	BLOCK1	NM_001085522	chr4	145729797	145749009	NM_001085522	433791	NM_001085522	Gm13251	OTTMUSG00000011097	Mus musculus novel KRAB box containing protein (LOC433791), mRNA."	1307.7	1147.45	1234.85	1419.75	2135.59	2102.56	1360.7	549.669	2.37906	2.08752	2.24653	2.58292	3.88523	3.82514	2.47549	1
AK017116	3	BLOCK1	AK017116	chr11	3024023	3028893	AK017116	66776	AK017116	Pisd-ps3	4933439C20Rik#MGC103350#MGC65558	Mus musculus adult male testis cDNA, RIKEN full-length enriched library, clone:4933439C20 product:similar to DJ858B16.2 (PHOSPHATIDYLSERINE DECARBOXYLASE (PSSC, EC 4.1.1.65)) [Homo sapiens], full insert sequence."	752.727	1173.98	821.534	879.286	348.107	542.081	429.802	146.174	5.14951	8.03137	5.62024	6.01533	2.38145	3.70846	2.94034	1
XM_001476009	3	BLOCK1	XM_001476009	chr14	4187161	4202113	XM_001476009	100041054	XM_001476009	Gm3115	-	PREDICTED: Mus musculus similar to Predicted gene, EG545013, transcript variant 3 (LOC100041054), mRNA."	307.189	151.872	203.319	125.89	196.162	99.9163	112.573	48.2475	6.36694	3.14778	4.21408	2.60926	4.06575	2.07091	2.33325	1
AK038042	3	BLOCK1	AK038042	chr11	116197690	116220395	AK038042	217340	AK038042	Rnf157	2610036E23Rik#A130073L17Rik#mKIAA1917	Mus musculus 16 days neonate thymus cDNA, RIKEN full-length enriched library, clone:A130073L17 product:hypothetical protein, full insert sequence."	1273.36	1067.91	1055.16	1135.25	621.08	473.494	714.09	182.485	6.97786	5.85205	5.78217	6.22104	3.40345	2.5947	3.91314	1
BC037136	3	BLOCK1	BC037136	chr14	68311682	68333435	BC037136	108912	BC037136	Cdca2	2610311M19Rik#AI586158	Mus musculus cell division cycle associated 2, mRNA (cDNA clone IMAGE:4954162)."	2195.02	1756.43	1677.74	1892.26	455.289	644.181	64.3141	27.2537	80.5404	64.4475	61.5602	69.4311	16.7056	23.6365	2.35983	1
XM_001478071	3	BLOCK1	XM_001478071	chr14	8413113	8428564	XM_001478071	100042304	XM_001478071	Gm10338	ENSMUSG00000071588	PREDICTED: Mus musculus similar to Predicted gene, EG432825, transcript variant 1 (LOC100042304), mRNA."	177.434	91.7284	130.407	103.337	60.2119	69.4795	69.2922	24.4402	7.25994	3.75318	5.33576	4.22816	2.46364	2.84284	2.83517	1
BC062125	3	BLOCK1	BC062125	chr1	90159687	90165983	BC062125	78605	BC062125	6430706D22Rik	MGC117858#MGC69925	Mus musculus RIKEN cDNA 6430706D22 gene, mRNA (cDNA clone MGC:69925 IMAGE:6826662), complete cds."	10088.6	11795.1	9028.52	8645.85	4682.8	5117.81	2407.46	1121.42	8.99628	10.5179	8.05095	7.70971	4.17576	4.56368	2.14679	1
AK156138	3	BLOCK1	AK156138	chr12	4869245	4881161	AK156138	432628	AK156138	Mfsd2b	Gm1964	Mus musculus activated spleen cDNA, RIKEN full-length enriched library, clone:F830008P21 product:hypothetical protein, full insert sequence."	342.549	268.766	247.138	267.911	372.323	177.985	174.543	69.6784	4.91614	3.85724	3.54684	3.84497	5.34345	2.55438	2.50498	1
NR_002895	3	BLOCK1	NR_002895	chr7	66931359	67021910	NR_002895	64243	NR_002895	Snord116	MBII-85#Pwcr1	Mus musculus small nucleolar RNA, C/D box 116 (Snord116) on chromosome 7."	61.8525	38.5438	127.152	104.085	63.987	74.9166	57.1355	15.1901	4.0719	2.53743	8.37071	6.85218	4.21241	4.93194	3.76136	1
AK048228	3	BLOCK1	AK048228	chr16	32609106	32623827	AK048228	22042	AK048228	Tfrc	2610028K12Rik#AI195355#AI426448#AU015758#CD71#E430033M20Rik#Mtvr-1#Mtvr1#TFR#TFR1#Trfr#p90	Mus musculus 16 days embryo head cDNA, RIKEN full-length enriched library, clone:C130041J04 product:transferrin receptor, full insert sequence."	3193.83	6502.34	5857.44	3948.97	6595.94	10436	3526.17	1390.06	2.29761	4.67772	4.21379	2.84086	4.74506	7.50755	2.53669	1
AK158295	3	BLOCK1	AK158295	chr7	56136669	56141978	AK158295	108961	AK158295	E2f8	4432406C08Rik#AA410048	Mus musculus adult inner ear cDNA, RIKEN full-length enriched library, clone:F930101L07 product:unclassifiable, full insert sequence."	125.638	85.4753	95.9373	126.594	150.008	260.673	56.9205	13.3962	9.37864	6.38056	7.16153	9.45002	11.1978	19.4587	4.249	1
XM_001477032	3	BLOCK1	XM_001477032	chr14	6102767	6111220	XM_001477032	100041651	XM_001477032	Gm3453	-	PREDICTED: Mus musculus similar to Predicted gene, EG545013, transcript variant 1 (LOC100041651), mRNA."	211.13	153.413	118.531	88.2723	186.964	92.9453	76.3473	36.3355	5.81058	4.22211	3.26213	2.42937	5.14549	2.55797	2.10118	1
BC043453	3	BLOCK1	BC043453	chr12	41042145	41172356	BC043453	246196	BC043453	Zfp277	2410017E24Rik#NIRF4	Mus musculus zinc finger protein 277, mRNA (cDNA clone MGC:49169 IMAGE:5004865), complete cds."	1819.23	1718.78	1604.11	1571.07	1879.25	1502.97	1369.26	465.835	3.9053	3.68968	3.44352	3.3726	4.03416	3.22641	2.93937	1
BC024387	3	BLOCK1	BC024387	chr4	127002478	127007773	BC024387	14620	BC024387	Gjb3	Cnx31#Cx31#D4Wsu144e#Gjb-3	Mus musculus gap junction protein, beta 3, mRNA (cDNA clone MGC:36138 IMAGE:4983869), complete cds."	86.1023	232.823	70.0194	49.3821	28.8214	46.2488	28.9128	14.0663	6.12118	16.5519	4.97781	3.51067	2.04897	3.28792	2.05547	1
BC012692	3	BLOCK1	BC012692	chr13	4592140	4608405	BC012692	56043	BC012692	Akr1e1	1810061I10Rik	Mus musculus aldo-keto reductase family 1, member E1, mRNA (cDNA clone MGC:13946 IMAGE:3986863), complete cds."	1707.29	1487.74	1717.47	1529.63	1133.02	1319.87	1853.05	443.283	3.85147	3.35619	3.87444	3.45068	2.55597	2.97748	4.18029	1
AK036622	3	BLOCK1	AK036622	chr18	56963322	57085202	AK036622	320253	AK036622	March3	6330411I15Rik#A530081L18Rik#AI843639#MARCH-III#MGC130167#MGC130168	Mus musculus adult male bone cDNA, RIKEN full-length enriched library, clone:9830142M23 product:unclassifiable, full insert sequence."	57.0492	106.055	77.4466	54.5479	32.106	41.4707	49.1798	12.4137	4.59566	8.54336	6.2388	4.39417	2.58634	3.34072	3.96174	1
AK209040	3	BLOCK1	AK209040	chr4	80492474	80496808	AK209040	N/A	AK209040	N/A	N/A	Mus musculus cDNA, clone:Y2G0113L08, strand:plus, reference:ENSEMBL:Mouse-Transcript-ENST:ENSMUST00000006151, based on BLAT search."	50.5779	105.365	74.3583	69.2895	19.0875	17.3485	34.7186	7.1817	7.04261	14.6714	10.3539	9.64806	2.6578	2.41565	4.83431	1
BC054111	3	BLOCK1	BC054111	chr1	79603456	79668538	BC054111	252903	BC054111	Ap1s3	1190009B22#Jr2#[s]3A	Mus musculus adaptor-related protein complex AP-1, sigma 3, mRNA (cDNA clone MGC:51390 IMAGE:3154405), complete cds."	255.275	194.266	218.953	226.153	483.886	154.937	52.4339	20.2316	12.6176	9.6021	10.8223	11.1782	23.9174	7.65815	2.59168	1
AK122522	3	BLOCK1	AK122522	chr12	104040931	104078497	AK122522	238386	AK122522	Btbd7	5730507E09Rik#8030448M07#E130118E17Rik#FUP1#MGC49574#mKIAA1525	Mus musculus mRNA for mKIAA1525 protein."	60.6824	93.1973	59.6921	50.1759	23.6244	27.6231	23.4394	10.1026	6.00661	9.22508	5.90859	4.96663	2.33845	2.73426	2.32014	1
BC053070	3	BLOCK1	BC053070	chr11	116197690	116274346	BC053070	217340	BC053070	Rnf157	2610036E23Rik#A130073L17Rik#mKIAA1917	Mus musculus ring finger protein 157, mRNA (cDNA clone IMAGE:6401088)."	1815.57	1402.53	1738.98	1620.67	1014.8	871.726	983.265	264.588	6.86187	5.30081	6.57239	6.12525	3.83537	3.29465	3.71621	1
AK192563	3	BLOCK1	AK192563	chr1	137267823	137268252	AK192563	N/A	AK192563	N/A	N/A	Mus musculus cDNA, clone:Y1G0109E08, strand:minus, reference:ENSEMBL:Mouse-Transcript-ENST:ENSMUST00000041240, based on BLAT search."	4128.91	3810.4	3527.48	3916.05	3350.08	3575.34	1432.85	591.739	6.97759	6.43932	5.96121	6.61788	5.66141	6.04209	2.42143	1
XM_001479189	3	BLOCK1	XM_001479189	chr7	20918490	20920627	XM_001479189,XM_001479398	100042964	XM_001479189	Gm4133	-	PREDICTED: Mus musculus similar to pheromone receptor V3R8 (LOC100042964), mRNA."	24.7924	20.1037	56.4071	73.0403	23.6112	24.2001	26.9332	9.6786	2.56157	2.07713	5.82802	7.54658	2.43953	2.50037	2.78276	1
XM_001476781	3	BLOCK1	XM_001476781	chr14	7451886	7454929	XM_001476781	100041664	XM_001476781	Gm3460	-	PREDICTED: Mus musculus similar to Predicted gene, EG545013 (LOC100041664), mRNA."	243.786	140.496	152.393	120.436	145.923	78.7964	63.1187	27.6163	8.82763	5.08743	5.51824	4.36106	5.28393	2.85326	2.28556	1
AK134213	3	BLOCK1	AK134213	chr9	56266652	56338130	AK134213	66867	AK134213	Hmg20a	1200004E06Rik#5730490E10Rik#Hmgxb1#Ibraf	Mus musculus adult male thymus cDNA, RIKEN full-length enriched library, clone:5830477K21 product:high mobility group 20A, full insert sequence."	168.37	156.748	152.772	155.701	223.214	194.665	110.507	48.3128	3.485	3.24445	3.16215	3.22278	4.62018	4.02927	2.28733	1
BC005645	3	BLOCK1	BC005645	chr12	39506916	39593216	BC005645	14009	BC005645	Etv1	ER81#Etsrp81	Mus musculus ets variant gene 1, mRNA (cDNA clone MGC:6207 IMAGE:3257346), complete cds."	3633.67	2880.78	3181.71	3019.02	2077.54	1696.25	1595.24	659.885	5.50652	4.36557	4.82162	4.57507	3.14833	2.57053	2.41745	1
AK006988	3	BLOCK1	AK006988	chr19	23762208	23795449	AK006988	72351	AK006988	Ptar1	1700084D09Rik#2010013L17Rik#4930428J16Rik#AI449677	Mus musculus adult male testis cDNA, RIKEN full-length enriched library, clone:1700084D09 product:RIKEN cDNA 1700084D09 gene, full insert sequence."	177.398	129.751	106.584	94.8666	91.7761	83.5654	68.8215	24.8635	7.13489	5.21852	4.28675	3.8155	3.6912	3.36097	2.76797	1
XM_001476394	3	BLOCK1	XM_001476394	chr14	4735412	4743264	XM_001476394	666549	XM_001476394	Gm8159	EG666549	PREDICTED: Mus musculus predicted gene, EG666549, transcript variant 3 (EG666549), mRNA."	202.27	110.194	112.177	110.928	145.092	79.7659	74.7883	32.9392	6.14071	3.34536	3.40559	3.36767	4.40486	2.42161	2.2705	1
XM_001476025	3	BLOCK1	XM_001476025	chr14	4268068	4276545	XM_001476025	100041076	XM_001476025	Gm3127	-	PREDICTED: Mus musculus similar to Predicted gene, EG432825, transcript variant 1 (LOC100041076), mRNA."	116.94	71.9974	75.2047	51.6606	95.4825	45.349	41.6875	19.0736	6.131	3.77471	3.94287	2.70849	5.006	2.37758	2.18561	1
BC044813	3	BLOCK1	BC044813	chr1	137268032	137271640	BC044813	77552	BC044813	Shisa4	9330132O05Rik#Tmem58#mShisa4	Mus musculus transmembrane protein 58, mRNA (cDNA clone MGC:51586 IMAGE:4950177), complete cds."	1080.75	1103.13	1267.27	1170.72	1170.35	1166.55	701.111	271.86	3.97539	4.0577	4.6615	4.30634	4.30499	4.29099	2.57895	1
AK143809	3	BLOCK1	AK143809	chr2	105064500	105219948	AK143809	74088	AK143809	0610012H03Rik	-	Mus musculus 6 days neonate spleen cDNA, RIKEN full-length enriched library, clone:F430111O10 product:hypothetical Thioesterase superfamily containing protein, full insert sequence."	97.9079	85.2203	125.767	127.988	117.787	269.902	63.733	28.1672	3.47595	3.02552	4.46501	4.54386	4.18172	9.58215	2.26267	1
BC118054	3	BLOCK1	BC118054	chr15	80753493	80771516	BC118054	213988	BC118054	Tnrc6b	2700090M07Rik#A730065C02Rik#AI848765#D230019K20Rik#MGC28739	Mus musculus trinucleotide repeat containing 6b, mRNA (cDNA clone IMAGE:40105401), complete cds."	43.5192	87.5724	90.5083	61.4935	14.8459	18.2113	19.622	7.0672	6.15791	12.3914	12.8068	8.70125	2.10068	2.57688	2.77649	1
AK140373	3	BLOCK1	AK140373	chr7	142090717	142130113	AK140373	627214	AK140373	Fam196a	B830028B13Rik#MGC189982#MGC189985	Mus musculus adult male cortex cDNA, RIKEN full-length enriched library, clone:B530004C07 product:hypothetical protein, full insert sequence."	81.4743	110.699	114.797	110.63	81.2667	101.02	70.8353	24.1695	3.37096	4.58013	4.74968	4.57724	3.36237	4.17965	2.93077	1
AK142028	3	BLOCK1	AK142028	chr13	107762734	107764642	AK142028	N/A	AK142028	N/A	N/A	Mus musculus 12 days embryo eyeball cDNA, RIKEN full-length enriched library, clone:D230008B20 product:hypothetical protein, full insert sequence."	84.4933	87.6503	42.6499	65.3861	26.6065	46.3054	41.1628	12.2132	6.9182	7.17669	3.49212	5.35372	2.1785	3.79142	3.37035	1
XM_001477746	3	BLOCK1	XM_001477746	chr14	7869031	7877484	XM_001477746	100042129	XM_001477746	Gm3685	-	PREDICTED: Mus musculus similar to Predicted gene, EG432825, transcript variant 1 (LOC100042129), mRNA."	92.9982	56.2432	71.4964	42.0946	63.3915	54.7497	50.2627	19.4123	4.79068	2.8973	3.68305	2.16845	3.26553	2.82036	2.58922	1
AK021003	3	BLOCK1	AK021003	chr1	99927703	99944336	AK021003	78603	AK021003	B230216N24Rik	-	Mus musculus adult male corpora quadrigemina cDNA, RIKEN full-length enriched library, clone:B230216N24 product:unclassifiable, full insert sequence."	95.9963	110.437	152.209	125.035	147.738	42.2688	41.8211	19.6033	4.89695	5.63359	7.76446	6.37826	7.5364	2.15621	2.13337	1
AK050355	3	BLOCK1	AK050355	chr11	82795655	82804639	AK050355	237886	AK050355	Slfn9	9830137M10Rik	Mus musculus adult male liver tumor cDNA, RIKEN full-length enriched library, clone:C730040K18 product:hypothetical P-loop containing nucleotide triphosphate hydrolases structure containing protein, full insert sequence."	1659.51	1581.01	1780.05	1637.16	701.791	841.394	419.995	195.125	8.50482	8.10253	9.12261	8.39033	3.59662	4.31207	2.15244	1
AK166703	3	BLOCK1	AK166703	chr6	126878695	126889573	AK166703	19362	AK166703	Rad51ap1	2510006L10Rik#RAB22	Mus musculus blastocyst blastocyst cDNA, RIKEN full-length enriched library, clone:I1C0004D10 product:RAD51 associated protein 1, full insert sequence."	62.7263	45.4106	55.379	45.8242	26.0765	17.4148	18.0897	6.2289	10.0702	7.29031	8.89065	7.35671	4.18637	2.79581	2.90416	1
AK032224	3	BLOCK1	AK032224	chr12	39510297	39594790	AK032224	14009	AK032224	Etv1	ER81#Etsrp81	Mus musculus adult male olfactory brain cDNA, RIKEN full-length enriched library, clone:6430505L09 product:ets variant gene 1, full insert sequence."	639.36	599.521	627.847	751.641	580.199	460.378	454.158	157.624	4.05623	3.80348	3.98319	4.76856	3.6809	2.92073	2.88127	1
BC094276	3	BLOCK1	BC094276	chr16	92348563	92359660	BC094276	16509	BC094276	Kcne1	Isk#MinK#nmf190	Mus musculus potassium voltage-gated channel, Isk-related subfamily, member 1, mRNA (cDNA clone MGC:106148 IMAGE:4189679), complete cds."	1788.4	1400.88	3184.9	2712.73	3429.53	5411.88	1240.83	378.626	4.7234	3.6999	8.41175	7.16467	9.05785	14.2935	3.27718	1
AK085972	3	BLOCK1	AK085972	chr18	4994933	5003074	AK085972	N/A	AK085972	N/A	N/A	Mus musculus 16 days neonate heart cDNA, RIKEN full-length enriched library, clone:D830036C17 product:unclassifiable, full insert sequence."	155.349	225.598	217.559	201.488	225.916	158.116	169.273	76.2159	2.03828	2.95999	2.85451	2.64365	2.96415	2.07458	2.22097	1
BC003935	3	BLOCK1	BC003935	chr8	73775022	73796257	BC003935	76478	BC003935	Haus8	2410004L22Rik#Hice1	Mus musculus RIKEN cDNA 2410004L22 gene, mRNA (cDNA clone MGC:7326 IMAGE:3486472), complete cds."	2722.22	2914.62	2700.12	3064.28	1462.92	2739.2	1247.88	505.039	5.39011	5.77108	5.34636	6.0674	2.89664	5.42374	2.47087	1
BC021413	3	BLOCK1	BC021413	chr9	65738193	65749929	BC021413,BC096393	68026	BC021413	2810417H13Rik	AA409629#MGC29306#Ns5apt9#Ns5atp9#mKIAA0101#p15(PAF)	Mus musculus RIKEN cDNA 2810417H13 gene, mRNA (cDNA clone MGC:29306 IMAGE:5006272), complete cds."	2739.64	2461.15	1892.84	1876.72	613.143	1446.76	67.1006	30.4784	89.8878	80.7507	62.1043	61.5755	20.1173	47.4683	2.20158	1
XM_001475695	3	BLOCK1	XM_001475695	chr14	3740216	3748670	XM_001475695,XM_001475731,XM_001476808,XM_001476830,XM_001477217,XM_001477252	100040870	XM_001475695	Gm3012	-	PREDICTED: Mus musculus similar to Predicted gene, EG432825, transcript variant 2 (LOC100040870), mRNA."	368.984	260.478	206.875	279.161	290.478	166.14	150.733	65.8139	5.60647	3.9578	3.14334	4.24167	4.41363	2.5244	2.29029	1
AK029312	3	BLOCK1	AK029312	chr17_random	200726	207102	AK029312	N/A	AK029312	N/A	N/A	Mus musculus 0 day neonate head cDNA, RIKEN full-length enriched library, clone:4832420D20 product:weakly similar to MUCIN-LIKE PROTEIN (FRAGMENT) [Trypanosoma cruzi], full insert sequence."	57.9452	82.6775	96.5253	102.202	64.7645	115.827	87.3573	26.7112	2.16932	3.09524	3.61366	3.82617	2.42462	4.33629	3.27044	1
NM_001101483	3	BLOCK1	NM_001101483	chr9	100452606	100471504	NM_001101483,XM_147067	245020	NM_001101483	Tmem22	Gm519	Mus musculus transmembrane protein 22 (Tmem22), mRNA."	657.5	653.566	768.83	909.179	862.079	765.08	614.937	300.687	2.18666	2.17358	2.55691	3.02367	2.86703	2.54444	2.04511	1
BC050848	3	BLOCK1	BC050848	chr4	126234268	126271147	BC050848	269582	BC050848	Clspn	B130025E01#C85083#CLASPIN#E130314M08Rik	Mus musculus claspin homolog (Xenopus laevis), mRNA (cDNA clone MGC:59414 IMAGE:6507692), complete cds."	3147.77	3105.84	2782.07	2021.03	989.76	1377.96	111.653	50.9942	61.7281	60.9057	54.5566	39.6326	19.4093	27.022	2.18952	1
AK163997	3	BLOCK1	AK163997	chr10	22122688	22127276	AK163997	100038752	AK163997	Gm10825	ENSMUSG00000075295	Mus musculus ES cells cDNA, RIKEN full-length enriched library, clone:C330048K22 product:hypothetical protein, full insert sequence."	36.8344	40.056	44.0298	51.904	53.526	55.7806	35.0609	14.6791	2.50931	2.72878	2.99949	3.53591	3.64641	3.8	2.38849	1
XM_988064	3	BLOCK1	XM_988064	chr7	20685281	20687430	XM_988064	667067	XM_988064	Gm8442	EG667067	PREDICTED: Mus musculus predicted gene, EG667067 (EG667067), mRNA."	28.5265	29.4816	107.107	64.3839	38.0448	25.4041	22.9635	9.1781	3.10811	3.21217	11.6699	7.01495	4.14517	2.7679	2.50199	1
XM_001477521	3	BLOCK1	XM_001477521	chr14	7128838	7137298	XM_001477521	100041970	XM_001477521	Gm3597	-	PREDICTED: Mus musculus similar to Predicted gene, EG545013, transcript variant 2 (LOC100041970), mRNA."	247.165	143.105	126.727	111.09	179.642	94.3713	92.9763	37.6337	6.56764	3.80258	3.36739	2.95187	4.77343	2.50763	2.47056	1
BC038007	3	BLOCK1	BC038007	chr4	108252080	108287436	BC038007	18392	BC038007	Orc1l	AA545195#MmORC1#Orc1	Mus musculus origin recognition complex, subunit 1-like (S.cereviaiae), mRNA (cDNA clone IMAGE:2609387), partial cds."	394.305	379.751	356.913	163.177	135.04	110.762	77.9602	29.2315	13.489	12.9912	12.2099	5.58223	4.61966	3.78914	2.66699	1
BC132310	3	BLOCK1	BC132310	chr4	61492557	61496214	BC132310	17844	BC132310	Mup5	Mup18	Mus musculus major urinary protein 5, mRNA (cDNA clone MGC:163941 IMAGE:40130587), complete cds."	82.0382	101.76	65.1065	95.3594	261.077	265.955	70.3437	25.8009	3.17966	3.94405	2.52342	3.69597	10.1189	10.308	2.7264	1
XM_001478082	3	BLOCK1	XM_001478082	chr14	8413114	8428564	XM_001478082,XM_001478100	100042304	XM_001478082	Gm10338	ENSMUSG00000071588	PREDICTED: Mus musculus similar to Predicted gene, EG432825, transcript variant 2 (LOC100042304), mRNA."	531.149	184.717	333.677	212.628	173.119	196.515	158.286	72.7429	7.30173	2.53931	4.58708	2.92301	2.37987	2.7015	2.17597	1
BC089014	3	BLOCK1	BC089014	chr17	53815385	53827397	BC089014	72415	BC089014	Sgol1	3300001M08Rik#C81037#MGC113769#Sgo1	Mus musculus shugoshin-like 1 (S. pombe), mRNA (cDNA clone MGC:113769 IMAGE:30604765), complete cds."	1052.45	897.809	669.121	829.306	284.458	311.772	58.9094	25.2592	41.6662	35.5439	26.4902	32.8318	11.2616	12.3429	2.3322	1
XM_001477653	3	BLOCK1	XM_001477653	chr14	7664741	7672820	XM_001477653	100042054	XM_001477653	Gm3642	-	PREDICTED: Mus musculus similar to Predicted gene, EG432825, transcript variant 1 (LOC100042054), mRNA."	825.696	592.951	523.252	428.387	405.196	276.971	238.777	117.976	6.99883	5.02602	4.43523	3.63113	3.43455	2.34768	2.02394	1
AK043235	3	BLOCK1	AK043235	chr9	89106221	89122113	AK043235	107885	AK043235	Mthfs	1110034I12Rik#2310020H23Rik#AI119695	Mus musculus 7 days neonate cerebellum cDNA, RIKEN full-length enriched library, clone:A730073L23 product:5, 10-methenyltetrahydrofolate synthetase, full insert sequence."	50.8148	83.2433	78.7793	67.1298	39.9296	52.9872	42.8189	18.9089	2.68735	4.40233	4.16626	3.55017	2.11168	2.80224	2.26448	1
BC058359	3	BLOCK1	BC058359	chr8	124320232	124353440	BC058359	234825	BC058359	Klhdc4	AA408426#AV352552#BC012312#G430025P05Rik#MGC19372	Mus musculus kelch domain containing 4, mRNA (cDNA clone MGC:66704 IMAGE:6815650), complete cds."	142.879	125.017	119.202	120.422	50.8332	83.7993	87.4013	18.4145	7.75903	6.78903	6.47328	6.53954	2.7605	4.55072	4.74633	1
X60457	3	BLOCK1	X60457	chr16	92346245	92359119	X60457	16509	X60457	Kcne1	Isk#MinK#nmf190	M.musculus mRNA for K+ Channel."	8343.19	10590.4	12900.9	13482.9	11817.9	20572.7	4162.31	1493.71	5.58553	7.08995	8.63676	9.02642	7.91179	13.7729	2.78655	1
BC079863	3	BLOCK1	BC079863	chr13	69712326	69750319	BC079863	78925	BC079863	Srd5a1	0610031P22Rik#4930435F02Rik#Srd5a-1	Mus musculus steroid 5 alpha-reductase 1, mRNA (cDNA clone MGC:100251 IMAGE:6807475), complete cds."	338.534	325.094	245.094	286.717	252.915	338.15	132.949	45.9483	7.36771	7.07522	5.33411	6.24	5.50433	7.35936	2.89345	1
AY039000	3	BLOCK1	AY039000	chr7	150190950	150205549	AY039000	27027	AY039000	Tspan32	AW208513#Art-1#BB235973#D7Wsu37e#Phemx#Tssc6	Mus musculus tetraspanin (Tssc6) mRNA, complete cds."	125.079	86.3973	94.3021	44.5721	52.478	39.663	97.7983	16.7463	7.46904	5.15919	5.63122	2.66161	3.13371	2.36846	5.83999	1
XM_001472657	3	BLOCK1	XM_001472657	chr14	27022840	27026511	XM_001472657	100039257	XM_001472657	Gm9746	ENSMUSG00000021867	PREDICTED: Mus musculus similar to D14Ertd449e protein, transcript variant 1 (LOC100039257), mRNA."	183.295	169.099	155.652	100.785	121.08	91.3863	36.7236	14.6278	12.5306	11.5601	10.6408	6.88997	8.27741	6.24744	2.51053	1
BC025150	3	BLOCK1	BC025150	chr7	149761435	149762920	BC025150	14955	BC025150	H19	AI747191	Mus musculus H19 fetal liver mRNA, mRNA (cDNA clone MGC:35822 IMAGE:3592592), complete cds."	46770.4	45575.4	45601.6	38773.8	44160.6	32697.2	8276.89	2789.33	16.7676	16.3392	16.3486	13.9007	15.832	11.7222	2.96734	1
BC052913	3	BLOCK1	BC052913	chr1	95518478	95532228	BC052913,BC071218	59041	BC052913	Stk25	1500019J11Rik#AU018434#C86992#Ste20-like#Ysk1	Mus musculus serine/threonine kinase 25 (yeast), mRNA (cDNA clone MGC:60477 IMAGE:30057101), complete cds."	12876.9	13326.1	12737.8	13326.1	10274.1	9724.52	9580.96	4085.92	3.15153	3.26146	3.11748	3.26146	2.51451	2.38001	2.34487	1
AK148766	3	BLOCK1	AK148766	chr12	20881500	20927123	AK148766	382686	AK148766	3110053B16Rik	-	Mus musculus 2 days neonate sympathetic ganglion cDNA, RIKEN full-length enriched library, clone:7120443J16 product:unclassifiable, full insert sequence."	236.422	150.605	194.239	186.003	325.911	175.399	164.167	71.5848	3.30268	2.10387	2.71342	2.59835	4.5528	2.45022	2.29332	1
BC085493	3	BLOCK1	BC085493	chr8	125626333	125628990	BC085493	270106	BC085493	Rpl13	L13	Mus musculus ribosomal protein L13, mRNA (cDNA clone MGC:102076 IMAGE:6815564), complete cds."	66.6916	57.2629	50.2591	68.5635	68.4285	82.8113	18.3884	8.0764	8.25759	7.09015	6.22296	8.48936	8.47265	10.2535	2.27681	1
BC058084	3	BLOCK1	BC058084	chr13	55050771	55107379	BC058084	107448	BC058084	Unc5a	Unc5h1#mKIAA1976	Mus musculus unc-5 homolog A (C. elegans), mRNA (cDNA clone MGC:66671 IMAGE:6813463), complete cds."	131.724	82.7233	65.3358	94.8073	81.3793	71.9797	104.319	16.1172	8.17288	5.13261	4.05379	5.88237	5.04922	4.46602	6.47254	1
BC022723	3	BLOCK1	BC022723	chr11	96895915	96902683	BC022723	69297	BC022723	Lrrc46	1700006D24Rik	Mus musculus leucine rich repeat containing 46, mRNA (cDNA clone MGC:31551 IMAGE:4503387), complete cds."	167.684	148.111	212.046	223.272	183.065	201.8	130.689	61.8374	2.71169	2.39517	3.42909	3.61064	2.96042	3.2634	2.11343	1
BC043024	3	BLOCK1	BC043024	chr10	101944389	101953052	BC043024	67405	BC043024	Nts	5033428E16Rik#NMN-125#NN#NT#NT/N#NTS1	Mus musculus neurotensin, mRNA (cDNA clone MGC:57895 IMAGE:5691298), complete cds."	1251.23	1065.77	1959.37	1875.98	1636.48	2621.47	423.736	91.4567	13.6811	11.6532	21.424	20.5122	17.8935	28.6635	4.63319	1
XM_484312	3	BLOCK1	XM_484312	chr13	104146255	104149307	XM_484312	432800	XM_484312	Gm5454	EG432800	PREDICTED: Mus musculus predicted gene, EG432800 (EG432800), mRNA."	377.981	323.23	354.867	391.39	350.079	277.632	341.586	130.114	2.905	2.4842	2.72736	3.00806	2.69056	2.13376	2.62529	1
BC079866	3	BLOCK1	BC079866	chr14	104049459	104104016	BC079866	105439	BC079866	Slain1	9630044O09Rik#AA675320#AW742596	Mus musculus SLAIN motif family, member 1, mRNA (cDNA clone MGC:99894 IMAGE:6811096), complete cds."	62.4025	42.4848	25.1443	25.019	36.4452	31.84	34.7843	12.3868	5.03782	3.42984	2.02993	2.01981	2.94226	2.57048	2.80817	1
AK052317	3	BLOCK1	AK052317	chr19	45438240	45596727	AK052317	12234	AK052317	Btrc	Beta-Trcp1#FWD1#Fbw1a#KIAA4123#Slimb#b-TrCP#beta-TrCP#mKIAA4123	Mus musculus 13 days embryo heart cDNA, RIKEN full-length enriched library, clone:D330027D11 product:beta-transducin repeat containing protein, full insert sequence."	204.044	209.575	133.58	144.852	93.2369	84.1663	87.4155	14.8188	13.7693	14.1425	9.0142	9.7749	6.2918	5.6797	5.89896	1
AK189488	3	BLOCK1	AK189488	chr4	80492474	80496808	AK189488	22178	AK189488	Tyrp1	TRP-1#TRP1#Tyrp#b#brown#isa	Mus musculus cDNA, clone:Y0G0149F16, strand:plus, reference:ENSEMBL:Mouse-Transcript-ENST:ENSMUST00000006151, based on BLAT search."	44.1318	123.537	68.1531	94.3687	31.2916	17.0698	65.4738	7.8845	5.59729	15.6684	8.64393	11.9689	3.96875	2.16498	8.30412	1
XM_890628	3	BLOCK1	XM_890628	chr5	13810049	13814807	XM_890628	626067	XM_890628	Gm6650	EG626067	PREDICTED: Mus musculus predicted gene, EG626067 (EG626067), mRNA."	22.0403	25.7171	27.4081	25.5241	25.6879	22.6202	22.2797	10.2678	2.14655	2.50464	2.66933	2.48584	2.50179	2.20302	2.16986	1
AK076679	3	BLOCK1	AK076679	chr5	38651613	38659146	AK076679	66309	AK076679	Tmem128	2810021O14Rik#MGC117995	Mus musculus adult male testis cDNA, RIKEN full-length enriched library, clone:4930412E13 product:RIKEN cDNA 2810021O14 gene, full insert sequence."	116.529	78.0273	132.244	114.706	538.597	171.884	98.4116	33.9147	3.43595	2.30069	3.89931	3.3822	15.8809	5.06814	2.90174	1
AK081462	3	BLOCK1	AK081462	chr8	88160486	88224823	AK081462	74513	AK081462	Neto2	5530601C23Rik#AI854825#BTCL2	Mus musculus 16 days embryo head cDNA, RIKEN full-length enriched library, clone:C130019F04 product:hypothetical LDL-receptor class A (LDLRA) domain profile/CUB domain/Low density lipoprotein (LDL)-receptor class A (LDLRA) domain/CUB domain profile containing protein, full insert sequence."	308.768	325.59	383.574	397.898	159.901	176.993	104.876	46.4927	6.64122	7.00304	8.2502	8.5583	3.43926	3.8069	2.25575	1
AK077924	3	BLOCK1	AK077924	chr13	113702589	113717588	AK077924	72198	AK077924	Skiv2l2	2610528A15Rik#mKIAA0052	Mus musculus 13 days embryo male testis cDNA, RIKEN full-length enriched library, clone:6030446B09 product:hypothetical P-loop containing nucleotide triphosphate hydrolases structure containing protein, full insert sequence."	31.2353	63.7916	27.8462	27.9087	22.2351	18.9176	19.7148	8.0592	3.87573	7.91538	3.45521	3.46296	2.75897	2.34733	2.44625	1
AK085050	3	BLOCK1	AK085050	chr11	79153393	79244290	AK085050	18015	AK085050	Nf1	AW494271#E030030H24Rik#Nf-1	Mus musculus 13 days embryo lung cDNA, RIKEN full-length enriched library, clone:D430030F20 product:neurofibromatosis 1, full insert sequence."	196.781	247.495	193.881	199.031	73.7193	121.068	74.4166	34.487	5.70596	7.17648	5.62187	5.7712	2.1376	3.51055	2.15782	1
AK013972	3	BLOCK1	AK013972	chr4	60671340	60675243	AK013972	100039028	AK013972	Mup11	Gm12549#OTTMUSG00000007431	Mus musculus 13 days embryo head cDNA, RIKEN full-length enriched library, clone:3110001P17 product:major urinary protein 1, full insert sequence."	348.964	591.622	281.713	347.173	740.951	1506.47	139.14	65.5814	5.32109	9.02119	4.29562	5.29377	11.2982	22.971	2.12164	1
BC049109	3	BLOCK1	BC049109	chr12	100955742	101121614	BC049109	78767	BC049109	2610021K21Rik	2610110A13Rik	Mus musculus RIKEN cDNA 2610021K21 gene, mRNA (cDNA clone MGC:61262 IMAGE:6414718), complete cds."	561.551	366.622	488.477	383.247	123.974	111.129	42.4388	20.7033	27.1237	17.7084	23.5941	18.5114	5.98815	5.36771	2.04986	1
AK011693	3	BLOCK1	AK011693	chr11	116264154	116274346	AK011693	217340	AK011693	Rnf157	2610036E23Rik#A130073L17Rik#mKIAA1917	Mus musculus 10 days embryo whole body cDNA, RIKEN full-length enriched library, clone:2610036E23 product:hypothetical protein, full insert sequence."	146.928	118.812	169.492	145.209	74.639	58.01	60.4733	20.7741	7.07266	5.71926	8.15883	6.9899	3.59289	2.79242	2.91099	1
AK031668	3	BLOCK1	AK031668	chr13	100178564	100182831	AK031668	320893	AK031668	6430562O15Rik	-	Mus musculus 13 days embryo male testis cDNA, RIKEN full-length enriched library, clone:6030478L11 product:unclassifiable, full insert sequence."	202.513	179.595	299.767	264.574	161.993	803.186	118.628	20.5156	9.87119	8.75405	14.6116	12.8962	7.89607	39.15	5.78235	1
BC008225	3	BLOCK1	BC008225	chr18	67550384	67562403	BC008225	67951	BC008225	Tubb6	2310057H16Rik#BB220206	Mus musculus tubulin, beta 6, mRNA (cDNA clone MGC:6469 IMAGE:2631779), complete cds."	11230	7634.56	11424.7	9249.78	8181.77	8743.56	8218.38	3071.23	3.65652	2.48583	3.71989	3.01175	2.664	2.84692	2.67592	1
BC078449	3	BLOCK1	BC078449	chr19	59335452	59370502	BC078449	214084	BC078449	Slc18a2	1110037L13Rik#9330105E13#MGC90556#Vmat2	Mus musculus solute carrier family 18 (vesicular monoamine), member 2, mRNA (cDNA clone MGC:90556 IMAGE:5705966), complete cds."	313.686	276.471	255.261	282.457	210.011	213.42	205.71	100.822	3.1113	2.74218	2.53181	2.80155	2.083	2.11681	2.04034	1
BC030362	3	BLOCK1	BC030362	chr19	58871792	58935435	BC030362	73442	BC030362	Hspa12a	1700063D12Rik#AI118035#AI840429#AW048913#AW556406#D5Mgi40#mKIAA0417	Mus musculus heat shock protein 12A, mRNA (cDNA clone MGC:40846 IMAGE:5369051), complete cds."	1215.77	1412.05	1772.85	1917.24	1152.7	1583.42	1645.92	474.181	2.56394	2.97788	3.73876	4.04327	2.43092	3.33928	3.47108	1
BC091744	3	BLOCK1	BC091744	chr4	60079341	60083220	BC091744,BC092254	17840	BC091744	Mup1	Ltn-1#Lvtn-1#Mup-1#Mup-a#Mup10#Mup7#Up-1	Mus musculus major urinary protein 1, mRNA (cDNA clone MGC:103092 IMAGE:5102271), complete cds."	347.626	589.734	187.208	271.434	857.552	1368.28	191.348	72.7822	4.77625	8.10273	2.57216	3.7294	11.7824	18.7996	2.62905	1
AK084962	3	BLOCK1	AK084962	chr7	7186041	7231000	AK084962	76229	AK084962	Vmn2r29	6430701C03Rik	Mus musculus 13 days embryo lung cDNA, RIKEN full-length enriched library, clone:D430019N05 product:PUTATIVE PHEROMONE RECEPTOR (FRAGMENT) homolog [Mus musculus], full insert sequence."	63.1151	65.6077	83.4873	81.6503	44.0542	54.6578	50.543	17.815	3.54281	3.68272	4.68635	4.58323	2.47287	3.06808	2.8371	1
AK139999	3	BLOCK1	AK139999	chr19	61192541	61216710	AK139999	414758	AK139999	Zfp826	5830428H23Rik#AU016073#BC055757	Mus musculus adult male corpora quadrigemina cDNA, RIKEN full-length enriched library, clone:B230035N22 product:AT rich interactive domain 4B (Rbp1 like), full insert sequence."	264.955	270.61	288.272	313.288	259.452	307.649	328.921	112.678	2.35143	2.40162	2.55837	2.78038	2.30259	2.73033	2.91912	1
AK145379	3	BLOCK1	AK145379	chr7	149761435	149764019	AK145379	14955	AK145379	H19	AI747191	Mus musculus 5 days embryo whole body cDNA, RIKEN full-length enriched library, clone:I0C0030C13 product:Mus musculus H19 fetal liver mRNA (H19), mRNA, full insert sequence."	18439.6	16244.8	13766.6	16181.9	15972.3	8060.14	1765.07	704.293	26.1817	23.0654	19.5467	22.976	22.6786	11.4443	2.50616	1
AK040224	3	BLOCK1	AK040224	chr8	36645625	36652026	AK040224	N/A	AK040224	N/A	N/A	Mus musculus 0 day neonate thymus cDNA, RIKEN full-length enriched library, clone:A430079C03 product:unclassifiable, full insert sequence."	418.736	408.713	941.382	867.729	686.817	786.402	544.668	187.021	2.23898	2.18539	5.03357	4.63975	3.67241	4.20489	2.91234	1
BC037152	3	BLOCK1	BC037152	chr4	60232422	60675230	BC037152	17840	BC037152	Mup1	Ltn-1#Lvtn-1#Mup-1#Mup-a#Mup10#Mup7#Up-1	Mus musculus major urinary protein 1, mRNA (cDNA clone MGC:46757 IMAGE:4161709), complete cds."	415.257	715.252	264.853	310.758	845.372	1915.48	131.12	61.8767	6.71104	11.5593	4.28034	5.02222	13.6622	30.9563	2.11905	1
XM_001472354	3	BLOCK1	XM_001472354	chr4	61252956	61256923	XM_001472354	100039206	XM_001472354	Mup17	Gm12557#OTTMUSG00000007480	PREDICTED: Mus musculus similar to major urinary protein 1 (LOC100039206), mRNA."	204.001	315.914	124.945	202.919	425.235	844.582	94.6331	40.9291	4.98426	7.71856	3.05273	4.95782	10.3895	20.6352	2.31212	1
AK015096	3	BLOCK1	AK015096	chr14	51490038	51498678	AK015096	N/A	AK015096	N/A	N/A	Mus musculus adult male testis cDNA, RIKEN full-length enriched library, clone:4930405F09 product:telomerase associated protein 1, full insert sequence."	264.206	248.88	423.489	409.868	376.992	523.904	678.128	48.816	5.41229	5.09833	8.67522	8.39619	7.72272	10.7322	13.8915	1
AK040246	3	BLOCK1	AK040246	chr5	140642889	140738503	AK040246	17120	AK040246	Mad1l1	AI173502#AW550425#Mad1	Mus musculus 0 day neonate thymus cDNA, RIKEN full-length enriched library, clone:A430080F23 product:mitotic arrest deficient 1-like 1, full insert sequence."	32.2641	40.1479	31.9124	33.6436	32.0561	42.9478	37.2138	13.7937	2.33905	2.9106	2.31355	2.43906	2.32397	3.11358	2.69788	1
BC008252	3	BLOCK1	BC008252	chr7	135136146	135137223	BC008252	66824	BC008252	Pycard	9130417A21Rik#Asc#CARD5#TMS-1#TNS1#masc	Mus musculus PYD and CARD domain containing, mRNA (cDNA clone MGC:6811 IMAGE:2648391), complete cds."	633.839	863.351	917.292	1054.09	621.74	1045.52	606.084	161.014	3.93653	5.36195	5.69696	6.54655	3.86139	6.49333	3.76416	1
AK196456	3	BLOCK1	AK196456	chr17	53827035	53828553	AK196456	72415	AK196456	Sgol1	3300001M08Rik#C81037#MGC113769#Sgo1	Mus musculus cDNA, clone:Y1G0121O10, strand:plus, reference:ENSEMBL:Mouse-Transcript-ENST:ENSMUST00000024736, based on BLAT search."	400.486	421.855	317.066	382.828	212.771	325.865	122.186	51.6019	7.76107	8.17518	6.14446	7.41888	4.12332	6.31498	2.36786	1
XM_984344	3	BLOCK1	XM_984344	chr5	102497782	102498935	XM_984344	666515	XM_984344	Gm8142	EG666515	PREDICTED: Mus musculus predicted gene, EG666515 (EG666515), mRNA."	88.6118	75.1273	70.0529	69.8986	76.0153	79.9115	66.3117	31.0761	2.85145	2.41753	2.25424	2.24927	2.4461	2.57148	2.13385	1
BC055353	3	BLOCK1	BC055353	chr4	60431848	60434816	BC055353	100048884	BC055353	CU104690.1	LOC100048884#Mup6	Mus musculus cDNA clone IMAGE:5054356, **** WARNING: chimeric clone ****."	399.046	604.266	256.489	330.994	966.037	1684.4	167.615	82.9714	4.80944	7.28283	3.0913	3.98926	11.643	20.301	2.02015	1
AK017368	3	BLOCK1	AK017368	chr7	51739886	51740783	AK017368	71368	AK017368	5430431A17Rik	-	Mus musculus 6 days neonate head cDNA, RIKEN full-length enriched library, clone:5430431A17 product:unclassifiable, full insert sequence."	4088.94	3435.71	2165.05	1863.67	2753.63	2521.76	618.874	241.482	16.9327	14.2276	8.96571	7.71767	11.4031	10.4429	2.56282	1
AK146458	3	BLOCK1	AK146458	chr3	159158414	159192917	AK146458	76131	AK146458	Depdc1a	5830484J08Rik#Depdc1	Mus musculus 17 days embryo kidney cDNA, RIKEN full-length enriched library, clone:I920006D24 product:DEP domain containing 1, full insert sequence."	1077.53	1204.7	1102.62	1144.04	559.306	534.721	25.2331	11.1481	96.6561	108.063	98.9067	102.622	50.1705	47.9652	2.26344	1
BC021946	3	BLOCK1	BC021946	chr8	42276787	42300478	BC021946,BC029734	234199	BC021946	Fgl1	MGC37822#Mfire1	Mus musculus fibrinogen-like protein 1, mRNA (cDNA clone MGC:37822 IMAGE:5098805), complete cds."	54.0634	52.0896	44.0214	48.5648	423.551	666.31	99.9883	21.0356	2.57009	2.47626	2.09271	2.3087	20.135	31.6754	4.75329	1
AK054344	3	BLOCK1	AK054344	chr4	129583459	129586376	AK054344	319894	AK054344	E330017L17Rik	-	Mus musculus 2 days pregnant adult female ovary cDNA, RIKEN full-length enriched library, clone:E330017L17 product:unclassifiable, full insert sequence."	129.844	163.153	286.156	269.193	190.748	220.138	215.528	6.4199	20.2253	25.4136	44.5733	41.9311	29.712	34.29	33.5719	1
AK015046	3	BLOCK1	AK015046	chr4	116847012	116855169	AK015046	73804	AK015046	Kif2c	4930402F02Rik#ESTM5#Knsl6#MCAK#MGC11883#X83316	Mus musculus adult male testis cDNA, RIKEN full-length enriched library, clone:4930402F02 product:SIMILAR TO KINESIN-LIKE 6 (MITOTIC CENTROMERE-ASSOCIATED KINESIN) homolog [Mus musculus], full insert sequence."	115.831	124.438	125.393	118.404	52.0761	34.4252	29.9251	9.6085	12.0551	12.9509	13.0502	12.3229	5.41979	3.58279	3.11444	1
AK146690	3	BLOCK1	AK146690	chr14	52817176	52833527	AK146690	N/A	AK146690	N/A	N/A	Mus musculus 13 days embryo liver cDNA, RIKEN full-length enriched library, clone:I920042E14 product:unclassifiable, full insert sequence."	495.798	550.802	693.546	584.4	631.073	499.936	535.733	238.105	2.08226	2.31327	2.91277	2.45437	2.65039	2.09964	2.24998	1
BC086315	3	BLOCK1	BC086315	chr14	69981968	70040083	BC086315	N/A	BC086315	N/A	N/A	Mus musculus cDNA clone IMAGE:5364689."	392.324	456.555	430.416	322.585	231.265	154.886	284.962	16.393	23.9324	27.8506	26.2561	19.6782	14.1076	9.44832	17.3831	1
BC098237	3	BLOCK1	BC098237	chr1	79605076	79668547	BC098237	252903	BC098237	Ap1s3	1190009B22#Jr2#[s]3A	Mus musculus adaptor-related protein complex AP-1, sigma 3, mRNA (cDNA clone MGC:106818 IMAGE:3825593), complete cds."	377.343	201.94	319.618	226.076	466.043	123.507	81.8658	33.7622	11.1765	5.98125	9.46675	6.69612	13.8037	3.65815	2.42478	1
XM_001003013	3	BLOCK1	XM_001003013	chr12	23255247	23303683	XM_001003013	668669	XM_001003013	Gm9295	EG668669	PREDICTED: Mus musculus predicted gene, EG668669 (EG668669), mRNA."	525.805	404.838	505.913	461.581	716.015	416.629	231.763	96.2154	5.46488	4.20762	5.25813	4.79737	7.44179	4.33017	2.4088	1
AY854010	3	BLOCK1	AY854010	chr14	57021533	57108272	AY854010	30054	AY854010	Rnf17	MMIP-2#Mmip2#TDRD4	Mus musculus RING finger protein 17 short transcript (Rnf17) mRNA, complete cds."	89.2957	81.302	73.7553	59.5322	71.7655	61.4475	27.423	11.8572	7.53093	6.85676	6.2203	5.02076	6.05248	5.18229	2.31277	1
AB193068	3	BLOCK1	AB193068	chr17	53815384	53828637	AB193068	72415	AB193068	Sgol1	3300001M08Rik#C81037#MGC113769#Sgo1	Mus musculus Sgo1 mRNA for shugoshin 1B protein, complete cds."	289.752	265.915	222.512	260.556	99.9203	129.397	16.687	7.5197	38.5323	35.3624	29.5905	34.6498	13.2878	17.2077	2.2191	1
BC023324	3	BLOCK1	BC023324	chr11	43233771	43239753	BC023324	30939	BC023324	Pttg1	AW555095#C87862#Pttg#Pttg3	Mus musculus pituitary tumor-transforming 1, mRNA (cDNA clone MGC:35993 IMAGE:4946234), complete cds."	227.872	217.152	306.573	292.883	591.766	616.723	914.79	107.595	2.11787	2.01823	2.84932	2.72208	5.49993	5.73187	8.50214	1
AK205936	3	BLOCK1	AK205936	chr7	106493895	106494154	AK205936	12406	AK205936	Serpinh1	BERF-1#Cbp1#Cbp2#Hsp47#J6#Serpinh2#colligin#gp46	Mus musculus cDNA, clone:Y2G0103E03, strand:unspecified."	11525.4	12668.1	10661.7	11214	7876.84	13609.6	7626.04	3392.99	3.39681	3.73362	3.14226	3.30505	2.3215	4.01109	2.24759	1
AK011682	3	BLOCK1	AK011682	chr11	112905208	113034356	AK011682	72386	AK011682	2610035D17Rik	-	Mus musculus 10 days embryo whole body cDNA, RIKEN full-length enriched library, clone:2610035D17 product:unclassifiable, full insert sequence."	1325.18	1075.59	1152.17	1541.78	820.249	867.124	1896.02	97.3136	13.6177	11.0528	11.8397	15.8435	8.42892	8.91062	19.4836	1
XM_902349	3	BLOCK1	XM_902349	chr11	112905202	113062945	XM_902349	72386	XM_902349	2610035D17Rik	-	PREDICTED: Mus musculus RIKEN cDNA 2610035D17 gene (2610035D17Rik), mRNA."	1417.15	1073.03	1798.74	1335.28	853.155	799.616	2030.79	94.7211	14.9613	11.3283	18.9898	14.097	9.00702	8.44179	21.4397	1
XM_001003228	3	BLOCK1	XM_001003228	chr12	24728066	24782111	XM_001003228	66808	XM_001003228	9030624G23Rik	-	PREDICTED: Mus musculus RIKEN cDNA 9030624G23 gene (9030624G23Rik), mRNA."	1089.2	891.667	1037.68	954.146	1294.51	665.537	409.359	192.957	5.64479	4.62106	5.37776	4.94485	6.70877	3.44914	2.1215	1
AY540038	3	BLOCK1	AY540038	chrX	166364885	166404302	AY540038	17318	AY540038	Mid1	61B3-R#DXHXS1141#Fxy#MGC60591#Trim18	Mus musculus clone MEX2B-9 Mid1 mRNA, partial sequence."	97.7249	62.2513	53.4831	29.5697	13.3611	16.4505	47.2938	5.0833	19.2247	12.2462	10.5213	5.81703	2.62843	3.23619	9.30376	1
AK019067	3	BLOCK1	AK019067	chr2	104857300	104858061	AK019067	78320	AK019067	2210415I11Rik	AV080665	Mus musculus adult male stomach cDNA, RIKEN full-length enriched library, clone:2210415I11 product:unclassifiable, full insert sequence."	69.2005	47.2589	73.6647	76.4269	123.645	97.4853	108.945	7.2981	9.48199	6.47551	10.0937	10.4722	16.9421	13.3576	14.9278	1
NM_001101488	3	BLOCK1	NM_001101488	chr7	133021932	133225925	NM_001101488,XM_194378	269994	NM_001101488	Gsg1l	AI852434#C230098I05Rik#G630023A01Rik#Gm637#g1l	Mus musculus GSG1-like (Gsg1l), mRNA."	3559.71	3423.98	3098.16	3073.25	2212.98	1821.47	1953.38	896.593	3.97026	3.81887	3.45548	3.42769	2.46821	2.03155	2.17867	1
XM_001480466	3	BLOCK1	XM_001480466	chr12	19294416	19297032	XM_001480466	546524	XM_001480466	Gm5953	EG546524	PREDICTED: Mus musculus predicted gene, EG546524 (EG546524), mRNA."	520.243	685.051	475.298	538.667	359.672	350.025	239.712	114.37	4.54876	5.98977	4.15578	4.70985	3.1448	3.06046	2.09593	1
AK004173	3	BLOCK1	AK004173	chr17	71937896	71948086	AK004173	68789	AK004173	Trmt61b	1110039F03Rik#623451#Gm6431	Mus musculus 18-day embryo whole body cDNA, RIKEN full-length enriched library, clone:1110039F03 product:unclassifiable, full insert sequence."	595.937	628.854	483.728	611.994	705.638	479.002	504.284	188.392	3.16329	3.33801	2.56767	3.24852	3.74559	2.54259	2.67678	1
AK162965	3	BLOCK1	AK162965	chr11	59011294	59015887	AK162965	72203	AK162965	2610507I01Rik	5033414D05Rik	Mus musculus adult male spinal cord cDNA, RIKEN full-length enriched library, clone:A330105A21 product:unclassifiable, full insert sequence."	1681.81	1625.13	1828.03	1862.73	1824.12	1610.92	2904.59	118.226	14.2254	13.7459	15.4621	15.7556	15.4291	13.6257	24.568	1
BC108961	3	BLOCK1	BC108961	chr7	121693735	121706486	BC108961	244209	BC108961	Cyp2r1	MGC124198#MGC124199	Mus musculus cytochrome P450, family 2, subfamily r, polypeptide 1, mRNA (cDNA clone MGC:124198 IMAGE:40046632), complete cds."	74.5842	42.4412	75.6243	45.1095	22.1155	17.8284	18.5407	5.3537	13.9313	7.92745	14.1256	8.42586	4.13088	3.33011	3.46316	1
BC019508	3	BLOCK1	BC019508	chr17	79148356	79150138	BC019508	320473	BC019508	Heatr5b	2010013B10Rik#A230048G03Rik#AV071430#D330050P16Rik#KIAA1414#MGC77977#mKIAA1414	Mus musculus HEAT repeat containing 5B, mRNA (cDNA clone MGC:28667 IMAGE:4237004), complete cds."	732.017	714.941	811.888	921.492	867.437	914.725	1197.74	234.269	3.12468	3.05179	3.46562	3.93347	3.70274	3.90459	5.11265	1
AK078772	3	BLOCK1	AK078772	chr2	152460553	152463732	AK078772	19700	AK078772	Rem1	E030011C07Rik#Rem	Mus musculus 15 days embryo male testis cDNA, RIKEN full-length enriched library, clone:8030472A05 product:inferred: rad and gem related GTP binding protein, full insert sequence."	283.432	263.386	241.478	221.519	197.361	184.879	225.815	58.6296	4.83429	4.49238	4.11871	3.77829	3.36624	3.15334	3.85155	1
AK044485	3	BLOCK1	AK044485	chr1	174012933	174034765	AK044485	N/A	AK044485	N/A	N/A	Mus musculus adult retina cDNA, RIKEN full-length enriched library, clone:A930015K17 product:COATOMER PROTEIN ALPHA SUBUNIT homolog [Mus musculus], full insert sequence."	238.977	181.442	224.922	156.982	108.552	139.212	74.4513	20.886	11.442	8.68726	10.769	7.51613	5.19734	6.66534	3.56465	1
XM_001475155	3	BLOCK1	XM_001475155	chr7	106044439	106048055	XM_001475155	666529	XM_001475155	Gm8149	EG666529	PREDICTED: Mus musculus predicted gene, EG666529, transcript variant 1 (EG666529), mRNA."	57.5133	58.5167	64.057	54.7424	37.8824	45.4949	56.2597	17.1086	3.36166	3.42031	3.74414	3.1997	2.21423	2.65918	3.28839	1
AK048132	3	BLOCK1	AK048132	chr9	47970197	48207983	AK048132	244853	AK048132	Fam55d	C130036J11#D930028F11Rik	Mus musculus 16 days embryo head cDNA, RIKEN full-length enriched library, clone:C130036J11 product:weakly similar to BRUSH BORDER 61.9 KDA PROTEIN PRECURSOR [Oryctolagus cuniculus], full insert sequence."	369.405	362.166	478.455	592.741	577.311	1073.17	508.143	23.8282	15.5029	15.1991	20.0794	24.8756	24.2281	45.0379	21.3253	1
AK164635	3	BLOCK1	AK164635	chr8	86779690	86781225	AK164635	67873	AK164635	Mri1	2410018C20Rik	Mus musculus 13 days embryo stomach cDNA, RIKEN full-length enriched library, clone:D530005G13 product:weakly similar to Putative translation initiation factor [Anopheles gambiae], full insert sequence."	689.128	775.942	527.663	600.107	272.018	344.008	386.375	56.0484	12.2952	13.8441	9.41442	10.7069	4.85328	6.1377	6.8936	1
BC012259	3	BLOCK1	BC012259	chr4	60148804	60434817	BC012259,BC013649,BC091775,BC099597,BC106092,M16356,M28649	17841	BC012259	Mup2	AA589603#MGC117823#Mup-2#Mup4	Mus musculus major urinary protein 2, mRNA (cDNA clone MGC:18535 IMAGE:4196403), complete cds."	332.069	697.642	188.933	305.577	719.35	1423.83	156.059	32.4869	10.2216	21.4746	5.81565	9.40616	22.1428	43.8279	4.80375	1
XM_001472510	3	BLOCK1	XM_001472510	chr14	26883224	26886489	XM_001472510,XM_001472673	100039192	XM_001472510	Gm10395	ENSMUSG00000072676	PREDICTED: Mus musculus similar to D14Ertd449e protein, transcript variant 2 (LOC100039192), mRNA."	3488.98	3142.2	2780.03	1931.07	2469.89	2364.14	773.618	345.216	10.1067	9.10213	8.05302	5.59379	7.15461	6.84829	2.24097	1
AK031204	3	BLOCK1	AK031204	chr11	112905208	113063152	AK031204	72386	AK031204	2610035D17Rik	-	Mus musculus 13 days embryo forelimb cDNA, RIKEN full-length enriched library, clone:5930429B03 product:unclassifiable, full insert sequence."	1385.88	935.642	1577.52	1229.75	774.319	701.678	2006.74	106.472	13.0165	8.78773	14.8164	11.55	7.27255	6.59029	18.8476	1
XM_001480625	3	BLOCK1	XM_001480625	chr17	71937854	71947643	XM_001480625	68789	XM_001480625	Trmt61b	1110039F03Rik#623451#Gm6431	PREDICTED: Mus musculus hypothetical LOC623451 (LOC623451), mRNA."	717.105	625.687	700.278	729.129	803.953	559.353	597.956	221.79	3.23326	2.82108	3.15739	3.28747	3.62483	2.52199	2.69604	1
AK033746	3	BLOCK1	AK033746	chr9	14500675	14509514	AK033746	330890	AK033746	Piwil4	9230101H05Rik#Miwi2	Mus musculus adult male epididymis cDNA, RIKEN full-length enriched library, clone:9230101H05 product:hypothetical protein, full insert sequence."	17.7876	23.7799	12.9313	19.2102	18.0617	14.3649	14.7234	6.1146	2.90904	3.88904	2.11482	3.14169	2.95386	2.34928	2.40791	1
AK165372	3	BLOCK1	AK165372	chr9	48139219	48148880	AK165372	78252	AK165372	Fam55b	4432416J03Rik#AI323362	Mus musculus 6 days neonate spleen cDNA, RIKEN full-length enriched library, clone:F430202O03 product:hypothetical protein, full insert sequence."	60.2829	98.5869	99.6393	88.9821	138.765	179.1	57.9536	11.067	5.44709	8.90819	9.00328	8.04031	12.5386	16.1832	5.23661	1
XM_001471958	3	BLOCK1	XM_001471958	chr4	60420881	60434889	XM_001471958	100038948	XM_001471958	Mup9	Gm14076#Mup2#Mup6#OTTMUSG00000015595	PREDICTED: Mus musculus similar to major urinary protein 1 (LOC100038948), mRNA."	311.197	486.343	208.913	279.557	649.478	861.926	238.44	97.9733	3.17635	4.96404	2.13235	2.8534	6.62914	8.79756	2.43373	1
XM_001474637	3	BLOCK1	XM_001474637	chrX	122736464	122741356	XM_001474637	100040410	XM_001474637	Gm14957	OTTMUSG00000018592	PREDICTED: Mus musculus similar to RIKEN cDNA 3110007F17 gene (LOC100040410), mRNA."	645.461	479.478	590.578	585.398	748.158	433.14	262.706	5.5475	116.352	86.4313	106.458	105.525	134.864	78.0785	47.3558	1
AK035652	3	BLOCK1	AK035652	chr6	134687494	134741352	AK035652	70686	AK035652	Dusp16	3830417M17Rik#AW558566#D6Ertd213e#MKP-7#MKP7#Mkpm	Mus musculus adult male urinary bladder cDNA, RIKEN full-length enriched library, clone:9530081F05 product:dual specificity phosphatase 16, full insert sequence."	126.641	104.409	102.248	85.7873	53.5397	69.1656	49.8469	21.5221	5.88424	4.85126	4.75085	3.98601	2.48766	3.2137	2.31608	1
AK086708	3	BLOCK1	AK086708	chr5	151097962	151193433	AK086708	320365	AK086708	Fry	13CDNA73#9330186A19Rik#AF346502#AI462658#C87180#D930046M03#KIAA4143#cg003#mKIAA4143	Mus musculus 15 days embryo head cDNA, RIKEN full-length enriched library, clone:D930046M03 product:WUGSC:H_2G3A.1 PROTEIN homolog [Homo sapiens], full insert sequence."	85.5354	93.6573	148.58	100.773	66.9666	51.8089	71.0824	20.3821	4.19659	4.59508	7.28974	4.94421	3.28556	2.54188	3.48749	1
BC006671	3	BLOCK1	BC006671	chr1	177810944	177838864	BC006671	26909	BC006671	Exo1	5730442G03Rik#Msa	Mus musculus exonuclease 1, mRNA (cDNA clone MGC:5686 IMAGE:3499406), complete cds."	599.349	583.987	415.016	311.556	130.59	164.924	28.3262	11.6735	51.3427	50.0268	35.552	26.6892	11.1869	14.1281	2.42654	1
AK014556	3	BLOCK1	AK014556	chr7	4416450	4430844	AK014556,BC027043	67425	AK014556	Eps8l1	2310051G19Rik#4632407K17Rik#AW060268#DRC3#EPS8R1	Mus musculus 0 day neonate skin cDNA, RIKEN full-length enriched library, clone:4632407K17 product:similar to CDNA FLJ20258 FIS, CLONE COLF7250 [Homo sapiens], full insert sequence."	470.261	423.812	479.176	364.894	245.467	531.473	769.759	103.881	4.52691	4.07977	4.61273	3.51261	2.36296	5.11616	7.40998	1
AK161265	3	BLOCK1	AK161265	chr5	23421094	23536130	AK161265	84652	AK161265	Fam126a	AB030242#Drctnnb1a	Mus musculus adult male testis cDNA, RIKEN full-length enriched library, clone:4922503G09 product:down-regulated by Ctnnb1, a, full insert sequence."	176.528	185.652	49.9378	36.3569	100.477	101.166	46.7932	12.7661	13.8279	14.5425	3.91175	2.84793	7.87058	7.92458	3.66543	1
AK090040	3	BLOCK1	AK090040	chr10	92154260	92185105	AK090040	17997	AK090040	Nedd1	-	Mus musculus nullipotent stem cell CRL-2070 NE cDNA, RIKEN full-length enriched library, clone:G430073E21 product:neural precursor cell expressed, developmentally down-regulated gene 1, full insert sequence."	36.4776	35.3216	33.5366	37.035	23.5722	22.2806	27.6064	10.5269	3.46518	3.35537	3.1858	3.51813	2.23923	2.11654	2.62246	1
XM_140308	3	BLOCK1	XM_140308	chr18	44518132	44584620	XM_140308	70640	XM_140308	Dcp2	2410015D23Rik#5730537H01Rik#AL118268	PREDICTED: Mus musculus DCP2 decapping enzyme homolog (S. cerevisiae) (Dcp2), mRNA."	1987.16	1795.03	1519.23	1818.8	1437.47	1709.9	1079.41	538.628	3.68931	3.33259	2.82056	3.37672	2.66876	3.17455	2.004	1
AK045842	3	BLOCK1	AK045842	chr17	71906366	71948086	AK045842	68789	AK045842	Trmt61b	1110039F03Rik#623451#Gm6431	Mus musculus adult male corpora quadrigemina cDNA, RIKEN full-length enriched library, clone:B230314G09 product:unclassifiable, full insert sequence."	239.701	225.545	216.639	248.855	268.325	206.048	281.705	87.1033	2.75192	2.5894	2.48715	2.85701	3.08054	2.36556	3.23415	1
AK048946	3	BLOCK1	AK048946	chr9	34878856	34887989	AK048946	320112	AK048946	9330161A08Rik	-	Mus musculus 0 day neonate cerebellum cDNA, RIKEN full-length enriched library, clone:C230084N01 product:unclassifiable, full insert sequence."	345.194	720.619	497.575	608.399	277.216	539.053	376.308	5.643	61.172	127.701	88.1757	107.815	49.1256	95.526	66.6859	1
BC052430	3	BLOCK1	BC052430	chr10	92147489	92185132	BC052430,BC066870	17997	BC052430	Nedd1	-	Mus musculus neural precursor cell expressed, developmentally down-regulated gene 1, mRNA (cDNA clone MGC:63424 IMAGE:6836583), complete cds."	786.33	790.259	748.587	839.586	705.392	760.295	1103.73	351.558	2.2367	2.24787	2.12934	2.38818	2.00647	2.16264	3.13953	1
BC026498	3	BLOCK1	BC026498	chr3	41477703	41521786	BC026498	67161	BC026498	Sclt1	2610207F23Rik#4931421F20Rik#FLJ30655	Mus musculus sodium channel and clathrin linker 1, mRNA (cDNA clone IMAGE:4506249), partial cds."	181.305	266.951	188.015	159.718	69.9921	73.8123	62.9662	22.166	8.17943	12.0433	8.48215	7.20552	3.15763	3.32998	2.84067	1
AK003572	3	BLOCK1	AK003572	chr15	76452517	76456457	AK003572	66914	AK003572	Vps28	1110014J03Rik#AI847241#D730005C08Rik	Mus musculus 18-day embryo whole body cDNA, RIKEN full-length enriched library, clone:1110008G16 product:VACUOLAR SORTING PROTEIN 28 homolog [Homo sapiens], full insert sequence."	442.483	478.522	550.664	615.618	702.544	616.241	1309.31	63.644	6.95247	7.51873	8.65226	9.67284	11.0387	9.68263	20.5725	1
NM_001110784	3	BLOCK1	NM_001110784	chrX	70331631	70342434	BC003812,BC093495,NM_001110784	22445	NM_001110784	Xlr3a	MGC102490#MGC130195#MGC130233#MGC156362#MGC156363#Xlr3	Mus musculus X-linked lymphocyte-regulated 3A (Xlr3a), mRNA."	121.645	316.358	263.396	130.682	144.685	107.514	132.42	36.4879	3.33385	8.67022	7.21873	3.58152	3.9653	2.94657	3.62916	1
XM_133560	3	BLOCK1	XM_133560	chr7	75381495	75409119	XM_133560	78444	XM_133560	C330024D12Rik	-	PREDICTED: Mus musculus RIKEN cDNA C330024D12 gene (C330024D12Rik), mRNA."	121.764	106.478	117.878	119.489	81.5726	63.1241	47.8567	23.2163	5.24478	4.58636	5.07739	5.14678	3.51359	2.71896	2.06134	1
AK133366	3	BLOCK1	AK133366	chr13	113388543	113442509	AK133366	13206	AK133366	Ddx4	AV206478#Mvh#VASA	Mus musculus adult male testis cDNA, RIKEN full-length enriched library, clone:4932703A03 product:DEAD (Asp-Glu-Ala-Asp) box polypeptide 4, full insert sequence."	103.566	54.1434	81.4843	43.2684	67.7321	28.0968	54.1914	11.0715	9.35432	4.89034	7.35982	3.90809	6.1177	2.53776	4.89468	1
AK033525	3	BLOCK1	AK033525	chr14	51490038	51498678	AK033525	N/A	AK033525	N/A	N/A	Mus musculus adult male colon cDNA, RIKEN full-length enriched library, clone:9030601G04 product:telomerase associated protein 1, full insert sequence."	1089	1024.09	1693.49	1529.5	1350.62	2054	2253.35	113.628	9.58391	9.01266	14.9038	13.4607	11.8864	18.0766	19.831	1
BC053753	3	BLOCK1	BC053753	chr17	71601511	71660806	BC053753	246707	BC053753	Emilin2	FOAP-10	Mus musculus elastin microfibril interfacer 2, mRNA (cDNA clone MGC:59598 IMAGE:6510220), complete cds."	6123.96	5316.85	7662.12	6444.61	11171.5	13538.8	6497.41	2652.11	2.30909	2.00476	2.88906	2.42999	4.21231	5.1049	2.4499	1
BC005652	3	BLOCK1	BC005652	chr19	4425666	4439424	BC005652	11854	BC005652	Rhod	AI326383#Arhd#Rho#RhoHP1#RhoM	Mus musculus ras homolog gene family, member D, mRNA (cDNA clone IMAGE:3709405), **** WARNING: chimeric clone ****."	513.618	388.713	473.83	427.231	491.641	460.562	251.717	124.5	4.12543	3.12219	3.80586	3.43157	3.94891	3.69928	2.02182	1
BC145703	3	BLOCK1	BC145703	chr8	75180959	75231971	BC145703	319555	BC145703	Nwd1	A230063L24Rik	Mus musculus NACHT and WD repeat domain containing 1, mRNA (cDNA clone MGC:175590 IMAGE:40131006), complete cds."	106.362	136.872	149.233	194.446	136.01	77.0743	47.776	13.9369	7.6317	9.82086	10.7078	13.9519	9.75901	5.53023	3.42802	1
M65237	3	BLOCK1	M65237	chr6	122179077	122198581	M65237	17835	M65237	Mug-ps1	Mug3	Mouse murinoglobulin (MUG3) mRNA, last 2 exons."	13.7639	16.48	16.5297	14.2378	326.474	216.483	15.6512	6.6947	2.05594	2.46165	2.46907	2.12673	48.7661	32.3365	2.33785	1
AK169566	3	BLOCK1	AK169566	chr11	116204861	116220623	AK169566	217340	AK169566	Rnf157	2610036E23Rik#A130073L17Rik#mKIAA1917	Mus musculus 2 days neonate thymus thymic cells cDNA, RIKEN full-length enriched library, clone:C920006G23 product:weakly similar to 10 days embryo whole body cDNA, RIKEN full-length enriched library, clone:2610042J20 product:hypothetical crystallin/RING finger containing protein, full insert sequence (Hypothetical crystallin/RING finger containing protein) (Mahogunin, ring finger 1) [Mus musculu…	178.337	142.77	165.981	123.876	130.264	67.1869	55.4817	21.9428	8.12738	6.50648	7.56427	5.64542	5.93652	3.06191	2.52847	1
AK162955	3	BLOCK1	AK162955	chr11	57934791	57960034	AK162955	216766	AK162955	Gemin5	AA407055#AA407208#AI451603#BB194447#C330013N08	Mus musculus adult male spinal cord cDNA, RIKEN full-length enriched library, clone:A330083D16 product:gem (nuclear organelle) associated protein 5, full insert sequence."	671.045	632.327	682.672	745.317	620.708	584.078	526.647	262.455	2.5568	2.40928	2.6011	2.83979	2.36501	2.22544	2.00662	1
AK170081	3	BLOCK1	AK170081	chr17	71601515	71660305	AK170081,AK171303	246707	AK170081	Emilin2	FOAP-10	Mus musculus NOD-derived CD11c +ve dendritic cells cDNA, RIKEN full-length enriched library, clone:F630015F04 product:elastin microfibril interfacer 2, full insert sequence."	5397.61	5077.1	6238.09	6034.88	10094.9	8689.48	5755.65	2448.6	2.20436	2.07347	2.54761	2.46462	4.12273	3.54875	2.35058	1
AK085362	3	BLOCK1	AK085362	chr1	193399612	193433514	AK085362	77065	AK085362	Ints7	5930412E23Rik	Mus musculus 0 day neonate kidney cDNA, RIKEN full-length enriched library, clone:D630016B11 product:hypothetical ARM repeat structure containing protein, full insert sequence."	552.21	616.649	490.749	398.263	181.413	265.783	166.154	42.3784	13.0305	14.551	11.5802	9.39779	4.28079	6.27166	3.92073	1
AK148115	3	BLOCK1	AK148115	chr9	51753084	51771638	AK148115	14148	AK148115	Fdx1	-	Mus musculus B16 F10Y cells cDNA, RIKEN full-length enriched library, clone:G370022H24 product:ferredoxin 1, full insert sequence."	213.976	197.415	269.523	212.918	264.128	96.1073	191.274	43.84	4.88083	4.50307	6.14789	4.85671	6.02482	2.19223	4.36301	1
AK140052	3	BLOCK1	AK140052	chr13	58358067	58366095	AK140052	56278	AK140052	Gkap1	42kDa#4933400B15Rik#D13Ertd340e#Gkap42	Mus musculus adult male corpora quadrigemina cDNA, RIKEN full-length enriched library, clone:B230112M22 product:cGMP-dependent protein kinase anchoring protein, full insert sequence."	39.8223	46.3092	40.3892	30.7968	39.7281	42.2953	32.6638	14.8187	2.6873	3.12505	2.72556	2.07824	2.68094	2.85418	2.20423	1
BC031854	3	BLOCK1	BC031854	chr14	26743653	26747030	BC031854	66039	BC031854	D14Ertd449e	0610008K04Rik#0610010A22Rik#AA960404	Mus musculus DNA segment, Chr 14, ERATO Doi 449, expressed, mRNA (cDNA clone MGC:25850 IMAGE:4194400), complete cds."	3986.54	3182.82	2930.37	2014.89	2857.5	2782.71	800.408	377.572	10.5584	8.4297	7.7611	5.33644	7.56809	7.37002	2.11988	1
XM_988922	3	BLOCK1	XM_988922	chr8	94870830	94881130	XM_988922	71296	XM_988922	4933436C20Rik	-	PREDICTED: Mus musculus RIKEN cDNA 4933436C20 gene (4933436C20Rik), mRNA."	481.54	636.63	500.74	540.764	480.804	329.761	180.866	53.4913	9.00222	11.9016	9.36115	10.1094	8.98846	6.16475	3.38123	1
DQ157177	3	BLOCK1	DQ157177	chr11	43233772	43239483	DQ157177	30939	DQ157177	Pttg1	AW555095#C87862#Pttg#Pttg3	Mus musculus PTTG3 (Pttg3) mRNA, complete cds."	4126.84	4154.43	5604.85	6174.72	7966.27	9164.59	12618.1	1054.7	3.9128	3.93895	5.31415	5.85446	7.55309	8.68926	11.9637	1
AK163762	3	BLOCK1	AK163762	chr8	73895251	73897057	AK163762	77090	AK163762	Ocel1	9430098E02Rik#AI326022#AI593544	Mus musculus adult male corpus striatum cDNA, RIKEN full-length enriched library, clone:C030046K04 product:hypothetical protein, full insert sequence."	348.711	322.432	409.278	337.751	326.602	313.905	601.035	150.442	2.31791	2.14323	2.7205	2.24506	2.17095	2.08655	3.99513	1
XM_001473145	3	BLOCK1	XM_001473145	chrX	120460373	120492658	XM_001473145	100039763	XM_001473145	Gm2411	-	PREDICTED: Mus musculus similar to RIKEN cDNA 3110007F17 gene (LOC100039763), mRNA."	345.932	234.532	270.226	265.804	359.764	197.936	110.826	7.0993	48.7277	33.0359	38.0637	37.4409	50.6759	27.8811	15.6109	1
XM_993154	3	BLOCK1	XM_993154	chr14	55494433	55498519	XM_993154	105651	XM_993154	Ppp1r3e	A630071A11Rik#AW049239#Gm1211	PREDICTED: Mus musculus protein phosphatase 1, regulatory (inhibitor) subunit 3E (Ppp1r3e), mRNA."	601.308	480.475	596.379	462.611	595.384	397.392	445.308	184.203	3.26438	2.60841	3.23762	2.51143	3.23222	2.15736	2.41749	1
BC094249	3	BLOCK1	BC094249	chr9	47970197	48207603	BC094249	244853	BC094249	Fam55d	C130036J11#D930028F11Rik	Mus musculus RIKEN cDNA D930028F11 gene, mRNA (cDNA clone MGC:106633 IMAGE:5720174), complete cds."	740.107	755.731	1118.73	1062.14	1105.09	1779.14	1082.78	48.0657	15.3978	15.7229	23.275	22.0977	22.9912	37.0148	22.5271	1
XM_356374	3	BLOCK1	XM_356374	chrX	120901799	120927742	XM_356374,XM_621081,XM_621082	382265	XM_356374	Gm5167	EG382265	PREDICTED: Mus musculus predicted gene, EG382265 (EG382265), mRNA."	293.522	242.122	291.417	218.932	334.996	204.62	137.941	12.851	22.8404	18.8407	22.6766	17.0362	26.0677	15.9225	10.7339	1
AK011679	3	BLOCK1	AK011679	chr3	101724947	101728302	AK011679	242126	AK011679	Slc22a15	2610034P21Rik#4930477M19#A530052I06Rik#BB219042	Mus musculus 10 days embryo whole body cDNA, RIKEN full-length enriched library, clone:2610034P21 product:unclassifiable, full insert sequence."	724.57	593.772	677.985	644.087	477.733	389.218	265.994	131.982	5.4899	4.49887	5.13694	4.8801	3.61967	2.94902	2.01538	1
AK132808	3	BLOCK1	AK132808	chr1	63319842	63349796	AK132808	73884	AK132808	Zdbf2	4930431J08Rik#9330107J05Rik	Mus musculus adult male testis cDNA, RIKEN full-length enriched library, clone:4930408N08 product:hypothetical protein, full insert sequence."	1645.15	1355.84	860.65	725.963	633.137	255.458	165.938	82.0333	20.0547	16.5279	10.4915	8.84962	7.71805	3.11408	2.02281	1
AK054442	3	BLOCK1	AK054442	chr4	129583469	129586376	AK054442	319894	AK054442	E330017L17Rik	-	Mus musculus 2 days pregnant adult female ovary cDNA, RIKEN full-length enriched library, clone:E330025L07 product:unclassifiable, full insert sequence."	304.758	386.522	678.107	719.687	453.686	519.645	549.351	19.2662	15.8183	20.0622	35.1967	37.3549	23.5483	26.9719	28.5137	1
AK161542	3	BLOCK1	AK161542	chr4	134052892	134064725	AK161542	71904	AK161542	Paqr7	2310021M12Rik#AV001994#BB007237#Mpra#PGLP#mPR	Mus musculus 10 days neonate intestine cDNA, RIKEN full-length enriched library, clone:5131400N05 product:membrane progestin receptor alpha, full insert sequence."	406.507	657.808	462.706	499.526	457.834	416.08	456.204	158.803	2.55982	4.14228	2.9137	3.14556	2.88302	2.6201	2.87276	1
AK149188	3	BLOCK1	AK149188	chr12	19393718	19438936	AK149188	544848	AK149188	Gm5784	EG544848	Mus musculus 2 days neonate sympathetic ganglion cDNA, RIKEN full-length enriched library, clone:7120492D10 product:unclassifiable, full insert sequence."	224.95	172.071	200.763	236.356	316.783	222.054	134.532	64.6559	3.47918	2.66134	3.1051	3.6556	4.89953	3.4344	2.08074	1
XM_001479287	3	BLOCK1	XM_001479287	chr2	104857124	104858164	XM_001479287	78320	XM_001479287	2210415I11Rik	AV080665	PREDICTED: Mus musculus RIKEN cDNA 2210415I11 gene (2210415I11Rik), mRNA."	57.6246	45.5546	52.9941	45.6352	77.0359	50.5482	74.6651	12.3617	4.66154	3.68514	4.28696	3.69166	6.23182	4.0891	6.04003	1
AK052076	3	BLOCK1	AK052076	chr13	100166878	100182831	AK052076	320893	AK052076	6430562O15Rik	-	Mus musculus 12 days embryo eyeball cDNA, RIKEN full-length enriched library, clone:D230043I17 product:unclassifiable, full insert sequence."	43.2657	43.6123	56.1757	80.1583	48.013	103.739	85.7703	19.7213	2.19386	2.21143	2.84848	4.06455	2.43458	5.26026	4.34912	1
AK017076	3	BLOCK1	AK017076	chr8	94849936	94880019	AK017076	71296	AK017076	4933436C20Rik	-	Mus musculus adult male testis cDNA, RIKEN full-length enriched library, clone:4933436C20 product:hypothetical protein, full insert sequence."	209.823	227.469	203.267	219.661	272.103	214.001	140.077	64.3489	3.26071	3.53494	3.15883	3.4136	4.22856	3.32564	2.17684	1
BC156706	3	BLOCK1	BC156706	chr17	25435438	25436943	BC156706	328780	BC156706	Prss34	C130091P12#MGC130546#Mcp11#mMcp-11	Synthetic construct Mus musculus clone IMAGE:100062147, MGC:190383 protease, serine, 34 (Prss34) mRNA, encodes complete protein."	53.9158	34.362	102.346	67.6981	79.3604	48.9783	33.9139	12.5083	4.3104	2.74714	8.18222	5.41225	6.34462	3.91566	2.71131	1
AK044360	3	BLOCK1	AK044360	chr12	117519694	117629523	AK044360	52635	AK044360	Esyt2	2410017M09Rik#4921504I16Rik#CHR2SYT#D12Ertd551e#Fam62b#KIAA1228	Mus musculus adult retina cDNA, RIKEN full-length enriched library, clone:A930009E03 product:CDNA FLJ10319 FIS, CLONE NT2RM2000490, WEAKLY SIMILAR TO SYNAPTOTAGMIN (HYPOTHETICAL 39.6 KDA PROTEIN) homolog [Homo sapiens], full insert sequence."	119.181	100.965	142.872	146.579	130.342	99.6365	175.502	33.8741	3.51836	2.9806	4.21774	4.32719	3.84785	2.94138	5.181	1
BC059216	3	BLOCK1	BC059216	chr16	30511940	30550928	BC059216,BC080307	224090	BC059216	Tmem44	1700007N03Rik#9330161C17Rik#B230220N21	Mus musculus transmembrane protein 44, mRNA (cDNA clone IMAGE:6408767)."	1432.81	1497.76	1436.73	1224.25	1298.34	910.67	486.31	232.46	6.16369	6.44307	6.18052	5.26648	5.58521	3.91752	2.09201	1
NM_001110272	3	BLOCK1	NM_001110272	chr9	106342381	106350009	NM_001110272	68644	NM_001110272	Abhd14a	1110013B16Rik#AW558221#Dorz1	Mus musculus abhydrolase domain containing 14A (Abhd14a), transcript variant 3, mRNA."	474.544	553.636	670.051	608.578	856.083	547.986	540.559	207.871	2.28288	2.66336	3.2234	2.92767	4.11834	2.63618	2.60045	1
AK083267	3	BLOCK1	AK083267	chr7	150207688	150238995	AK083267	97423	AK083267	R74862	-	Mus musculus adult male hippocampus cDNA, RIKEN full-length enriched library, clone:C630032D20 product:unclassifiable, full insert sequence."	40.5115	46.7305	42.4249	32.996	26.846	49.4759	63.3014	12.4727	3.24801	3.74662	3.40142	2.64546	2.15238	3.96674	5.0752	1
BC027572	3	BLOCK1	BC027572	chrX	120217167	120256902	BC027572	73061	BC027572	3110007F17Rik	-	Mus musculus RIKEN cDNA 3110007F17 gene, mRNA (cDNA clone MGC:41705 IMAGE:1363266), complete cds."	341.483	265.307	342.175	325.304	478.748	213.144	159.258	13.9553	24.4698	19.0112	24.5193	23.3104	34.3059	15.2734	11.412	1
AK030143	3	BLOCK1	AK030143	chr4	107503569	107549445	AK030143	16975	AK030143	Lrp8	4932703M08Rik#AA921429#AI848122#Lr8b#apoER2	Mus musculus adult male testis cDNA, RIKEN full-length enriched library, clone:4932703M08 product:low density lipoprotein receptor-related protein 8, apolipoprotein e receptor, full insert sequence."	67.555	55.4325	101.959	98.1143	113.856	61.9554	80.7307	27.7137	2.4376	2.00018	3.67901	3.54028	4.1083	2.23555	2.91302	1
BC094899	3	BLOCK1	BC094899	chr7	111448410	111463969	BC094899	76681	BC094899	Trim12	2310043C01Rik	Mus musculus tripartite motif protein 12, mRNA (cDNA clone MGC:107383 IMAGE:30041200), complete cds."	599.891	556.866	696.966	773.725	615.748	651.497	1168.6	10.9041	55.0152	51.0694	63.9178	70.9573	56.4694	59.7479	107.171	1
BC021356	3	BLOCK1	BC021356	chr3	88579160	88658717	BC021356	76022	BC021356	Gon4l	1500041I23Rik#2610100B20Rik#3632445O20Rik#5430404N14Rik#AA387005	Mus musculus RIKEN cDNA 5830417I10 gene, mRNA (cDNA clone IMAGE:5012813), partial cds."	1628.76	1709.05	1405.48	1381.36	936.216	1020.33	674.429	190.178	8.56443	8.9866	7.39038	7.26352	4.92286	5.36515	3.54631	1
BC058995	3	BLOCK1	BC058995	chr3	54700990	54718953	BC058995	329641	BC058995	6030405A18Rik	-	Mus musculus RIKEN cDNA 6030405A18 gene, mRNA (cDNA clone MGC:67500 IMAGE:5708109), complete cds."	163.31	177.292	170.182	158.139	87.2913	63.1241	63.9814	13.811	11.8247	12.837	12.3222	11.4502	6.32042	4.57057	4.63264	1
BC012644	3	BLOCK1	BC012644	chr1	93076651	93120250	BC012644	51801	BC012644	Ramp1	9130218E19Rik#MGC38240	Mus musculus receptor (calcitonin) activity modifying protein 1, mRNA (cDNA clone MGC:13748 IMAGE:4207524), complete cds."	2214.87	2908	3722.2	4469.99	3953.61	3193.25	2128.22	980.466	2.259	2.96593	3.79635	4.55904	4.03238	3.25686	2.17062	1
BC099411	3	BLOCK1	BC099411	chrX	66015013	66057735	BC099411	207854	BC099411	Fmr1nb	3830422N12Rik#MGC117577#NY-SAR-35#NYSAR35	Mus musculus fragile X mental retardation 1 neighbor, mRNA (cDNA clone MGC:117577 IMAGE:30788714), complete cds."	36.8725	37.9046	72.4584	36.2744	31.2962	44.2761	145.158	15.4452	2.38731	2.45413	4.69132	2.34859	2.02627	2.86666	9.39829	1
BC058858	3	BLOCK1	BC058858	chr4	146986045	147016607	BC058858	112422	BC058858	2610305D13Rik	-	Mus musculus RIKEN cDNA 2610305D13 gene, mRNA (cDNA clone MGC:60782 IMAGE:30008979), complete cds."	206.923	136.145	220.882	239.694	359.079	586.931	346.568	13.4962	15.332	10.0877	16.3663	17.7601	26.606	43.4886	25.679	1
BC085195	3	BLOCK1	BC085195	chr9	48197933	48207983	BC085195	244853	BC085195	Fam55d	C130036J11#D930028F11Rik	Mus musculus RIKEN cDNA D930028F11 gene, mRNA (cDNA clone MGC:115749 IMAGE:30693393), complete cds."	568.687	612.933	892.216	866.701	988.117	1689.94	768.761	52.2742	10.8789	11.7253	17.068	16.5799	18.9026	32.3283	14.7063	1
AK161191	3	BLOCK1	AK161191	chr5	23206468	23218484	AK161191	433855	AK161191	AI506816	-	Mus musculus 0 day neonate head cDNA, RIKEN full-length enriched library, clone:4832423A03 product:unclassifiable, full insert sequence."	19204.7	20824.2	16654.7	16825.6	11366.5	9708.55	6851.96	3383.65	5.67575	6.15436	4.9221	4.97261	3.35923	2.86926	2.02502	1
AK162599	3	BLOCK1	AK162599	chr8	71904238	71919427	AK162599	N/A	AK162599	N/A	N/A	Mus musculus 16 days neonate cerebellum cDNA, RIKEN full-length enriched library, clone:9630047I07 product:unclassifiable, full insert sequence."	235.819	217.631	191.703	175.042	169.45	54.6797	97.545	17.4931	13.4807	12.441	10.9588	10.0063	9.68666	3.12579	5.5762	1
AK169423	3	BLOCK1	AK169423	chr5	97222433	97254913	AK169423	11745	AK169423	Anxa3	Anx3	Mus musculus 17 days pregnant adult female amnion cDNA, RIKEN full-length enriched library, clone:I920196B18 product:annexin A3, full insert sequence."	163.643	150.244	199.031	177.424	159.546	242.213	172.761	51.4123	3.18296	2.92235	3.87128	3.451	3.10327	4.71119	3.36031	1
AK133807	3	BLOCK1	AK133807	chr5	101269772	101276186	AK133807	75802	AK133807	4930458D05Rik	-	Mus musculus 8 days embryo whole body cDNA, RIKEN full-length enriched library, clone:5730424C05 product:unclassifiable, full insert sequence."	824.2	869.606	1002.35	874.751	914.15	509.776	718.623	214.338	3.84533	4.05717	4.67651	4.08117	4.26499	2.37837	3.35275	1
AK032219	3	BLOCK1	AK032219	chrX	120217167	120256902	AK032219	73061	AK032219	3110007F17Rik	-	Mus musculus adult male olfactory brain cDNA, RIKEN full-length enriched library, clone:6430503K21 product:hypothetical protein, full insert sequence."	267.127	201.401	278.166	249.861	410.596	253.662	113.361	10.3831	25.7271	19.397	26.7903	24.0642	39.5446	24.4303	10.9178	1
BC010818	3	BLOCK1	BC010818	chr3	92019856	92023675	BC010818	20755	BC010818	Sprr2a	MGC117544	Mus musculus small proline-rich protein 2A, mRNA (cDNA clone MGC:19134 IMAGE:4216389), complete cds."	76.2143	132.731	498.868	317.944	264.939	1107.17	186.473	35.0839	2.17234	3.78326	14.2193	9.06238	7.55159	31.5577	5.31506	1
AK050586	3	BLOCK1	AK050586	chr9	78023720	78026686	AK050586	320295	AK050586	C920006O11Rik	-	Mus musculus 2 days neonate thymus thymic cells cDNA, RIKEN full-length enriched library, clone:C920006O11 product:unclassifiable, full insert sequence."	199.978	118.865	166.039	120.063	307.402	202.531	165.086	38.0536	5.25516	3.12363	4.3633	3.15511	8.07813	5.32226	4.33824	1
XM_001476722	3	BLOCK1	XM_001476722	chr8	93410181	93415791	XM_001476722	100041156	XM_001476722	Gm3168	-	PREDICTED: Mus musculus hypothetical protein LOC100041156 (LOC100041156), mRNA."	9601.36	9642.31	10220.7	12037.8	13555.7	10720.9	14336.9	2462.09	3.89968	3.91632	4.15124	4.88927	5.50579	4.3544	5.82308	1
BC056231	3	BLOCK1	BC056231	chr3	92089367	92093171	BC056231	100042514	BC056231	Sprr2a3	MGC117544	Mus musculus cDNA clone IMAGE:6531007, partial cds."	82.0633	118.043	528.73	405.148	319.807	1332.49	209.626	31.68	2.59038	3.72611	16.6897	12.7888	10.0949	42.0609	6.61698	1
XM_001477842	3	BLOCK1	XM_001477842	chr4	132651869	132657565	XM_001477842	100041932	XM_001477842	Gm3579	-	PREDICTED: Mus musculus hypothetical protein LOC100041932 (LOC100041932), mRNA."	3025.29	3211.64	2922.19	3820.28	4435.26	3501.19	4409.91	704.913	4.29172	4.55608	4.14546	5.41951	6.29193	4.96684	6.25596	1
NM_178401	3	BLOCK1	NM_178401	chr1	93076398	93103367	AK144331,NM_178401	51801	NM_178401	Ramp1	9130218E19Rik#MGC38240	Mus musculus receptor (calcitonin) activity modifying protein 1 (Ramp1), transcript variant 2, mRNA."	180.31	218.62	335.682	373.632	129.622	201.478	111.615	28.7142	6.27948	7.61367	11.6905	13.0121	4.51422	7.01668	3.88711	1
BC145854	3	BLOCK1	BC145854	chr4	146986649	146989479	BC145854	112422	BC145854	2610305D13Rik	-	Mus musculus RIKEN cDNA 2610305D13 gene, mRNA (cDNA clone MGC:175741 IMAGE:40131157), complete cds."	113.922	76.217	123.96	123.27	166.129	238.66	220.95	26.8545	4.2422	2.83815	4.616	4.5903	6.18627	8.88714	8.22768	1
													1392.9	1386.21	1379.43	1332.14	1234.85	1230.1	744.617	213.282

## Sheet: DOWN-REGULATED vs MRL
SEQ_ID	PROBE_PAIRS	GENE_EXPR_OPTION	GENE_INFO	CHR	START	END	EXEMPLAR	GENE ID	TRANSCRIPTID	GENENAME	ALIASES	DESCRIPTION	RMA normalized expression signal	RMA normalized expression signal	RMA normalized expression signal	RMA normalized expression signal	RMA normalized expression signal	RMA normalized expression signal	RMA normalized expression signal	RMA normalized expression signal	Ratio to Adult MRL/MpJ	Ratio to Adult MRL/MpJ	Ratio to Adult MRL/MpJ	Ratio to Adult MRL/MpJ	Ratio to Adult MRL/MpJ	Ratio to Adult MRL/MpJ	Ratio to Adult MRL/MpJ	Ratio to Adult MRL/MpJ
													C57BL/6J	C57BL/6J	C57BL/6J	C57BL/6J	C57BL/6J	C57BL/6J	C57BL/6J	MRL/MpJ	C57BL/6J	C57BL/6J	C57BL/6J	C57BL/6J	C57BL/6J	C57BL/6J	C57BL/6J	MRL/MpJ
													E15	E16	E18	E19	NB d1	Nb d7	Adult	Adult	E15	E16	E18	E19	NB d1	Nb d7	Adult	Adult
BC054375	3	BLOCK1	BC054375	chr2	153968634	153974953	BC054375	18843	BC054375	Plunc	LUNX#NASG#SPLUNC1#SPURT	Mus musculus palate, lung, and nasal epithelium carcinoma associated, mRNA (cDNA clone MGC:62586 IMAGE:6314015), complete cds."	10.3096	14.551	7.8845	14.325	31.675	64.4709	9.369	5844.05	0.00176412	0.00248988	0.00134915	0.00245121	0.00542004	0.0110319	0.00160317	1
AK193394	3	BLOCK1	AK193394	chr8	125951540	125951787	AK193394	N/A	AK193394	N/A	N/A	Mus musculus cDNA, clone:Y1G0112B20, strand:unspecified."	23.5092	9.1627	15.0389	11.9483	24.0681	18.9986	24.9281	2277.86	0.0103207	0.0040225	0.00660219	0.0052454	0.0105661	0.00834053	0.0109436	1
AK166453	3	BLOCK1	AK166453	chr11	83105468	83108133	AK166453	613254	AK166453	AA465934	-	Mus musculus mammary gland RCB-0527 Jyg-MC(B) cDNA, RIKEN full-length enriched library, clone:G930023N16 product:unclassifiable, full insert sequence."	71.3804	37.4787	89.0993	56.491	90.2873	107.855	51.2334	3553.36	0.0200882	0.0105474	0.0250747	0.0158979	0.025409	0.030353	0.0144183	1
XM_001475820	3	BLOCK1	XM_001475820	chr17	7089387	7153097	XM_001475820	100037282	XM_001475820	Rshl2b	-	PREDICTED: Mus musculus radial spokehead-like 2B (Rshl2b), mRNA."	10.9058	9.4779	15.5794	15.0452	85.8429	10.2082	12.3121	602.115	0.0181125	0.015741	0.0258744	0.0249872	0.142569	0.0169539	0.0204481	1
AK088877	3	BLOCK1	AK088877	chr5	23198078	23200217	AK088877	433855	AK088877	AI506816	-	Mus musculus 2 days neonate thymus thymic cells cDNA, RIKEN full-length enriched library, clone:E430029I17 product:weakly similar to GROUP SPECIFIC ANTIGEN [porcine endogenous type C retrovirus], full insert sequence."	15.5718	12.9761	16.9418	28.1178	20.4585	44.6114	22.0922	1075.72	0.0144757	0.0120627	0.0157493	0.0261386	0.0190185	0.0414713	0.0205372	1
BC060982	3	BLOCK1	BC060982	chr2	154016553	154046076	BC060982,BC100436	228801	BC060982	U46068	Lplunc1	Mus musculus cDNA sequence U46068, mRNA (cDNA clone MGC:74077 IMAGE:30300112), complete cds."	15.1515	18.3059	18.7324	20.1053	70.9623	276.707	30.8906	1344.72	0.0112674	0.0136132	0.0139304	0.0149513	0.0527712	0.205773	0.0229718	1
BC106107	3	BLOCK1	BC106107	chr17	34478896	34481590	BC106107	14968	BC106107	H2-Ea	AI323765#E-alpha-f#H-2Ea#I-Ealpha#Ia-3#Ia3#MGC117888	Mus musculus histocompatibility 2, class II antigen E alpha, mRNA (cDNA clone MGC:117888 IMAGE:3491637), complete cds."	33.3905	13.3902	35.9366	70.8	16.5355	126.295	25.6912	1004.18	0.0332514	0.0133344	0.0357869	0.0705051	0.0164666	0.125769	0.0255842	1
BC016468	3	BLOCK1	BC016468	chr19	46206393	46209797	BC016468	12686	BC016468	Elovl3	CIN-2#Cig30	Mus musculus elongation of very long chain fatty acids (FEN1/Elo2, SUR4/Elo3, yeast)-like 3, mRNA (cDNA clone MGC:18360 IMAGE:4196583), complete cds."	57.3239	157.327	45.0759	52.9447	69.5599	91.3129	29.1316	1015.45	0.0564516	0.154933	0.04439	0.052139	0.0685014	0.0899234	0.0286883	1
X62379	3	BLOCK1	X62379	chr2	113281220	113366098	X62379	14260	X62379	Fmn1	BB164513#Fmn#formin-1#ld	M.musculus mRNA for formin (isoform IV)."	230.774	234.366	180.766	186.367	205.979	165.981	123.224	4057.58	0.0568748	0.0577601	0.0445502	0.0459307	0.0507641	0.0409065	0.0303689	1
BC119538	3	BLOCK1	BC119538	chr12	105486089	105492470	BC119538	N/A	BC119538	N/A	N/A	Mus musculus serine (or cysteine) peptidase inhibitor, clade A, member 3G, mRNA (cDNA clone MGC:141213 IMAGE:40056424), complete cds."	19.7294	47.052	38.3569	26.4672	20.3032	40.2073	17.4847	473.592	0.0416591	0.0993514	0.0809915	0.0558861	0.0428707	0.0848987	0.0369194	1
BC044745	3	BLOCK1	BC044745	chr7	107823601	107826259	BC044745	N/A	BC044745	N/A	N/A	Mus musculus cDNA clone IMAGE:5149239, partial cds."	17.1454	15.2829	20.4826	24.6112	29.7505	90.8972	41.512	1034.01	0.0165815	0.0147803	0.019809	0.0238018	0.028772	0.0879077	0.0401467	1
U63133	3	BLOCK1	U63133	chr8	125949773	125958050	U63133	17276	U63133	Mela	80kDa#Ag#MGC130515#env#gag#gag-pol#pol	Mus musculus C-type ecotropic endogenous retrovirus, complete mRNA sequence."	56.819	43.4238	56.25	57.2165	128.77	134.485	79.9023	1461.11	0.0388876	0.0297198	0.0384982	0.0391597	0.0881317	0.0920434	0.0546861	1
NM_033616	3	BLOCK1	NM_033616	chr8_random	111571	163011	NM_033616	114564	NM_033616	Csprs	D1Lub1#HSR#MGC29132	Mus musculus component of Sp100-rs (Csprs), mRNA."	20.354	33.2776	26.8884	20.1962	15.0272	56.6045	69.3575	1243.59	0.0163671	0.0267593	0.0216216	0.0162402	0.0120837	0.045517	0.055772	1
M55219	3	BLOCK1	M55219	chr1	87432843	87447339	M55219	N/A	M55219	N/A	N/A	Mouse HSR mRNA, clone pMmHSRc-[1,3,3E,10 and 10E]."	16.6449	28.3719	57.0196	64.2938	39.2648	24.6075	76.4447	1361.77	0.012223	0.0208346	0.0418717	0.0472134	0.0288336	0.0180702	0.0561363	1
AK154322	3	BLOCK1	AK154322	chr13	76718934	76902534	AK154322	78771	AK154322	Mctp1	2810465F10Rik	Mus musculus NOD-derived CD11c +ve dendritic cells cDNA, RIKEN full-length enriched library, clone:F630020E13 product:hypothetical C2 domain/C2-domain profile/C2 calcium/lipid-binding domain, CaLB containing protein, full insert sequence."	5.9398	7.7582	6.4433	6.1756	6.2589	6.7163	10.0039	175.81	0.0337853	0.0441282	0.0366492	0.0351265	0.0356003	0.038202	0.0569017	1
XM_979163	3	BLOCK1	XM_979163	chr1	85022923	85038530	XM_979163	665317	XM_979163	Gm7582	EG665317	PREDICTED: Mus musculus predicted gene, EG665317, transcript variant 1 (EG665317), mRNA."	19.9278	24.6095	29.9538	26.3136	15.178	44.5126	87.9807	1481.39	0.0134521	0.0166124	0.02022	0.0177627	0.0102458	0.0300478	0.0593905	1
BC132647	3	BLOCK1	BC132647	chr12	105452753	105491985	BC132647	546546	BC132647	Serpina3h	6C28#spi2	Mus musculus serine (or cysteine) peptidase inhibitor, clade A, member 3H, mRNA (cDNA clone MGC:164278 IMAGE:40130924), complete cds."	185.726	252.648	182.086	173.128	174.31	224.794	198.212	3320.4	0.055935	0.0760898	0.0548387	0.0521408	0.0524968	0.067701	0.0596953	1
AK030561	3	BLOCK1	AK030561	chr3	58592328	58595941	AK030561	99937	AK030561	5330432B20Rik	BB026216	Mus musculus adult male pituitary gland cDNA, RIKEN full-length enriched library, clone:5330432B20 product:unclassifiable, full insert sequence."	48.1076	37.6514	64.2349	80.2352	37.5651	46.8361	44.8015	738.758	0.0651195	0.0509658	0.0869498	0.108608	0.050849	0.0633984	0.0606443	1
AK188187	3	BLOCK1	AK188187	chr13	45616220	45616588	AK188187	66355	AK188187	Gmpr	2310004P21Rik#AV028449	Mus musculus cDNA, clone:Y0G0144F15, strand:minus, reference:ENSEMBL:Mouse-Transcript-ENST:ENSMUST00000000260, based on BLAT search."	132.944	193.449	200.895	205.947	103.266	83.9343	49.9154	812.738	0.163576	0.238021	0.247183	0.253399	0.127059	0.103273	0.0614163	1
XM_979370	3	BLOCK1	XM_979370	chr1	87435699	87448757	XM_979370	665338	XM_979370	Gm7592	EG665338	PREDICTED: Mus musculus predicted gene, EG665338, transcript variant 2 (EG665338), mRNA."	30.3642	34.3815	45.684	43.0263	34.6876	59.4643	111.196	1765.69	0.0171968	0.019472	0.0258732	0.024368	0.0196454	0.0336777	0.062976	1
AK156961	3	BLOCK1	AK156961	chr1	85196185	85210337	AK156961,BC021350	114564	AK156961	Csprs	D1Lub1#HSR#MGC29132	Mus musculus activated spleen cDNA, RIKEN full-length enriched library, clone:F830110B15 product:Putative G-protein coupled receptor homolog [Mus musculus domesticus], full insert sequence."	37.9884	46.7357	42.081	57.0448	23.5774	68.7348	113.459	1650.58	0.0230152	0.0283147	0.0254947	0.0345605	0.0142843	0.0416428	0.068739	1
BC113756	3	BLOCK1	BC113756	chr8	125950028	125952485	BC113756	17276	BC113756	Mela	80kDa#Ag#MGC130515#env#gag#gag-pol#pol	Mus musculus melanoma antigen, mRNA (cDNA clone MGC:130515 IMAGE:40047695), complete cds."	54.6758	34.2311	57.8261	51.226	235.993	98.6423	127.384	1662.62	0.0328853	0.0205886	0.0347801	0.0308104	0.14194	0.0593293	0.0766165	1
BC038927	3	BLOCK1	BC038927	chr1	84961867	84962739	BC038927	114564	BC038927	Csprs	D1Lub1#HSR#MGC29132	Mus musculus component of Sp100-rs, mRNA (cDNA clone IMAGE:5037238), partial cds."	38.1857	40.7758	67.5296	41.0876	26.7873	64.6649	142.352	1741.22	0.0219305	0.023418	0.038783	0.0235971	0.0153843	0.0371378	0.0817546	1
BC071209	3	BLOCK1	BC071209	chr1	85133488	85196738	BC071209	114564	BC071209	Csprs	D1Lub1#HSR#MGC29132	Mus musculus component of Sp100-rs, mRNA (cDNA clone MGC:78111 IMAGE:4910142), complete cds."	8.8692	13.1189	20.4618	11.6619	8.2445	18.07	66.1257	769.03	0.011533	0.017059	0.0266073	0.0151644	0.0107206	0.0234971	0.0859858	1
BC025936	3	BLOCK1	BC025936	chr4	114971710	115004987	BC025936,BC033924	277753	BC025936	Cyp4a12a	BC025936#Cyp4a12#MGC25972	Mus musculus cytochrome P450, family 4, subfamily a, polypeptide 12a, mRNA (cDNA clone MGC:37794 IMAGE:5097698), complete cds."	9.3394	18.6253	10.7459	22.1406	13.3257	42.701	10.6061	121.207	0.0770532	0.153665	0.0886573	0.182667	0.109941	0.352298	0.0875039	1
XM_001474446	3	BLOCK1	XM_001474446	chr3	58594041	58624137	XM_001474446	100040293	XM_001474446	100040293	-	PREDICTED: Mus musculus similar to LOC569648 protein (LOC100040293), mRNA."	49.5619	47.6095	69.5225	69.1885	31.6582	20.6932	60.9512	673.023	0.0736407	0.0707398	0.103299	0.102803	0.0470388	0.0307466	0.0905633	1
NM_001111119	3	BLOCK1	NM_001111119	chr14	51408923	51415403	NM_001111119	239083	NM_001111119	Ccnb1ip1	Gm288#Hei10#mei4	Mus musculus cyclin B1 interacting protein 1 (Ccnb1ip1), mRNA."	11.3671	13.0266	13.1392	13.2487	9.8863	8.7589	8.3539	92.0793	0.123449	0.141472	0.142694	0.143884	0.107367	0.0951234	0.0907251	1
BC080715	3	BLOCK1	BC080715	chr1	85022920	85323929	BC080715,XM_001474231,XM_001474245	N/A	BC080715	N/A	N/A	Mus musculus cDNA clone IMAGE:4918583, **** WARNING: chimeric clone ****."	26.0352	53.6341	55.2218	61.1658	46.2836	72.5185	156.2	1694.92	0.0153608	0.0316441	0.0325809	0.0360878	0.0273073	0.0427859	0.0921582	1
BC108384	3	BLOCK1	BC108384	chr12	114496926	116507100	BC108384	111507	BC108384	Igh	MGC102661#MGC102662#MGC103226#MGC118125#MGC28019#MGC36307#MGC6486#MGC6522#MGC6529#MGC6628#MGC6740#MGC68276#MGC68378	Mus musculus immunoglobulin heavy chain complex, mRNA (cDNA clone MGC:118183 IMAGE:4981242), complete cds."	8.9137	11.8087	10.9794	20.069	7.4376	27.468	12.7497	136.978	0.0650741	0.086209	0.0801547	0.146513	0.0542979	0.200529	0.0930787	1
BC065170	3	BLOCK1	BC065170	chr6	124948454	124953117	BC065170	319352	BC065170	C530028O21Rik	AI255183#AU067746	Mus musculus RIKEN cDNA C530028O21 gene, mRNA (cDNA clone MGC:90094 IMAGE:6413408), complete cds."	28.3155	33.6463	27.6568	25.0516	28.0639	109.382	68.1918	717.977	0.0394379	0.0468626	0.0385204	0.0348919	0.0390874	0.152348	0.0949777	1
XM_356468	3	BLOCK1	XM_356468	chr10	68835433	68848031	XM_356468	382371	XM_356468	Gm5172	EG382371	PREDICTED: Mus musculus predicted gene, EG382371 (EG382371), mRNA."	15.5557	39.3516	25.8037	40.0993	53.3026	32.9458	37.6943	395.215	0.0393601	0.0995701	0.0652903	0.101462	0.13487	0.0833617	0.0953766	1
BC018233	3	BLOCK1	BC018233	chr1	175892704	175961849	BC018233,BC055888	26388	BC018233	Ifi202b	Ifbip-1#Ifi202#Ifi202a#p202	Mus musculus interferon activated gene 202B, mRNA (cDNA clone MGC:18552 IMAGE:3990226), complete cds."	9.6738	13.1867	15.5385	16.1189	11.6609	23.4986	21.2263	219.226	0.0441271	0.0601512	0.0708789	0.0735264	0.0531913	0.107189	0.0968239	1
AK007899	3	BLOCK1	AK007899	chr4	137252893	137262521	AK007899	69808	AK007899	1810058N05Rik	-	Mus musculus 10 day old male pancreas cDNA, RIKEN full-length enriched library, clone:1810058N05 product:unclassifiable, full insert sequence."	15.2704	25.3481	10.4525	11.8725	16.2646	28.7013	7.8454	80.3117	0.190139	0.315622	0.130149	0.14783	0.202518	0.357374	0.0976869	1
XM_001475894	3	BLOCK1	XM_001475894	chr18	32763813	32769367	XM_001475894	100041160	XM_001475894	Gm3171	-	PREDICTED: Mus musculus hypothetical protein LOC100041160 (LOC100041160), mRNA."	40.3667	43.7446	77.2083	73.2093	21.74	46.2796	153.067	1563.83	0.0258128	0.0279728	0.0493714	0.0468142	0.0139018	0.0295938	0.09788	1
XM_001474243	3	BLOCK1	XM_001474243	chr19	9748334	9760157	XM_001474243	100040192	XM_001474243	Gm2655	-	PREDICTED: Mus musculus hypothetical protein LOC100040192 (LOC100040192), mRNA."	31.7001	22.2749	59.6922	48.5161	39.9282	62.4772	157.348	1516.54	0.0209029	0.0146879	0.0393607	0.0319912	0.0263284	0.0411971	0.103754	1
XM_001474098	3	BLOCK1	XM_001474098	chr1	85151778	85196768	XM_001474098	100040158	XM_001474098	Gm2635	-	PREDICTED: Mus musculus similar to putative G-protein coupled receptor (LOC100040158), mRNA."	15.3931	19.3127	29.0007	27.809	28.5711	22.3171	86.6533	829.487	0.0185574	0.0232827	0.0349622	0.0335255	0.0344443	0.0269047	0.104466	1
BC024405	3	BLOCK1	BC024405	chr12	114567084	115391908	BC024405	111507	BC024405	Igh	MGC102661#MGC102662#MGC103226#MGC118125#MGC28019#MGC36307#MGC6486#MGC6522#MGC6529#MGC6628#MGC6740#MGC68276#MGC68378	Mus musculus immunoglobulin heavy constant gamma 1 (G1m marker), mRNA (cDNA clone MGC:36307 IMAGE:5039226), complete cds."	22.5228	34.936	25.6897	16.1084	19.1549	46.2835	23.6105	225.565	0.0998506	0.154882	0.113891	0.0714136	0.0849197	0.205189	0.104673	1
BC003878	3	BLOCK1	BC003878	chr12	114525497	115233143	BC003878	380794	BC003878	Ighg	AU044919#IGHG2A#MGC102604#MGC102659	Mus musculus Immunoglobulin heavy chain (gamma polypeptide), mRNA (cDNA clone MGC:6644 IMAGE:3495755), complete cds."	27.0964	12.1785	20.5945	19.0566	44.7791	29.5661	25.1081	239.356	0.113205	0.0508803	0.0860413	0.0796161	0.187082	0.123524	0.104899	1
XM_001000064	3	BLOCK1	XM_001000064	chr6	139441734	139450395	XM_001000064	632971	XM_001000064	Rergl	EG632971	PREDICTED: Mus musculus predicted gene, EG632971 (EG632971), mRNA."	11.2479	8.4	11.4967	14.361	11.0686	15.6612	14.6599	130.997	0.0858636	0.0641235	0.0877629	0.109628	0.0844949	0.119554	0.11191	1
BC049255	3	BLOCK1	BC049255	chr12	104966365	105013970	BC049255,BC106098	20701	BC049255	Serpina1b	D12Ucla2#Dom2#PI2#Spi1-2	Mus musculus serine (or cysteine) preptidase inhibitor, clade A, member 1b, mRNA (cDNA clone MGC:54759 IMAGE:5137448), complete cds."	60.7109	84.766	268.253	87.4279	587.74	857.885	192.727	1718.22	0.0353336	0.0493336	0.156123	0.0508828	0.342063	0.499286	0.112166	1
XM_001474095	3	BLOCK1	XM_001474095	chr19	9326191	9338012	XM_001474095	100040104	XM_001474095	Gm2601	-	PREDICTED: Mus musculus hypothetical protein LOC100040104 (LOC100040104), mRNA."	78.3483	73.5551	99.3083	81.7353	55.2666	111.033	245.333	2169.49	0.0361137	0.0339044	0.045775	0.0376749	0.0254745	0.0511793	0.113084	1
NM_021304	3	BLOCK1	NM_021304	chr5	31252438	31257468	NM_021304	57742	NM_021304	Abhd1	LABH-1#LABH1	Mus musculus abhydrolase domain containing 1 (Abhd1), mRNA."	630.271	655.041	591.845	554.918	368.739	684.053	1017.57	8997.84	0.070047	0.0727999	0.0657764	0.0616724	0.0409809	0.0760241	0.113091	1
BC060945	3	BLOCK1	BC060945	chr4	115084247	115111638	BC060945	13118	BC060945	Cyp4a12b	BC060945#Cyp4a12	Mus musculus cytochrome P450, family 4, subfamily a, polypeptide 12B, mRNA (cDNA clone MGC:74033 IMAGE:30304458), complete cds."	21.588	24.8212	27.798	14.8238	22.9088	39.7756	16.4201	143.659	0.150272	0.172778	0.193499	0.103187	0.159466	0.276875	0.114299	1
BC018365	3	BLOCK1	BC018365	chr12	114525497	114940860	BC018365	N/A	BC018365	N/A	N/A	Mus musculus immunoglobulin heavy chain 1a (serum IgG2a), mRNA (cDNA clone MGC:18751 IMAGE:4009847), complete cds."	40.9852	20.6618	34.4929	27.9476	24.2717	22.4691	38.4238	331.245	0.123731	0.0623762	0.104131	0.0843715	0.0732742	0.0678323	0.115998	1
BC058599	3	BLOCK1	BC058599	chr1	127768857	127808724	BC058599	72585	BC058599	Lypd1	2700050C12Rik#AI853408#C530008O16Rik#Lynx2#Lypdc1	Mus musculus Ly6/Plaur domain containing 1, mRNA (cDNA clone MGC:67654 IMAGE:6313510), complete cds."	53.3079	16.9629	45.8387	29.5379	45.2521	18.4982	32.9901	279.556	0.190688	0.0606779	0.163969	0.10566	0.161871	0.0661699	0.118009	1
XM_973092	3	BLOCK1	XM_973092	chr8	57996504	57998072	XM_973092	664859	XM_973092	Gm7373	EG664859	PREDICTED: Mus musculus predicted gene, EG664859 (EG664859), mRNA."	22.3625	43.3881	43.5321	60.1001	18.9155	44.5851	23.7325	198.66	0.112567	0.218403	0.219128	0.302527	0.0952153	0.224429	0.119463	1
NM_178139	3	BLOCK1	NM_178139	chr5	38667175	38695456	NM_178139	N/A	NM_178139	N/A	N/A	Mus musculus otopetrin 1 (Otop1), transcript variant b, mRNA."	10.7861	5.9228	11.5594	7.4512	11.1276	99.6187	33.0781	266.996	0.0403979	0.0221831	0.0432942	0.0279075	0.041677	0.373109	0.12389	1
AK140023	3	BLOCK1	AK140023	chr16	25865762	25877229	AK140023	22061	AK140023	Trp63	AI462811#Ket#MGC115972#TAp63#Tp63#Trp53rp1#deltaNp63#p51/p63#p63#p73L	Mus musculus adult male corpora quadrigemina cDNA, RIKEN full-length enriched library, clone:B230040E14 product:transformation related protein 63, full insert sequence."	27.2112	61.7565	50.8145	32.9042	31.5858	20.2592	26.8004	211.301	0.128779	0.292268	0.240484	0.155722	0.149483	0.0958785	0.126835	1
AK155813	3	BLOCK1	AK155813	chr9	7571457	7581393	AK155813	234911	AK155813	Mmp27	Gm180	Mus musculus B6-derived CD11 +ve dendritic cells cDNA, RIKEN full-length enriched library, clone:F730225E01 product:similar to Matrix metalloproteinase-27 [Tupaia belangeri], full insert sequence."	21.3998	19.737	9.2295	7.4792	7.7056	14.5771	16.655	126.51	0.169155	0.156011	0.0729546	0.0591194	0.060909	0.115225	0.13165	1
AF089734	3	BLOCK1	AF089734	chr7	31836726	31840674	AF089734	56188	AF089734	Fxyd1	0610012C17Rik#1110006M24Rik#Plm#Pml	Mus musculus phospholemman precursor, mRNA, complete cds."	529.545	574.895	607.342	611.194	1001.77	1486.52	1303.42	9773.16	0.0541836	0.0588238	0.0621439	0.062538	0.102502	0.152102	0.133367	1
BC048943	3	BLOCK1	BC048943	chr12	113217321	113219330	BC048943,XM_902085	217874	BC048943	BC048943	A930011N13	Mus musculus cDNA clone IMAGE:6465364."	62.9632	17.427	43.2519	41.1664	81.6961	17.6593	33.0162	244.453	0.257567	0.0712897	0.176933	0.168402	0.334199	0.07224	0.135061	1
BC024930	3	BLOCK1	BC024930	chr3	151421700	151425856	BC024930	15061	BC024930	H28	H-28#H28-1#NS1178	Mus musculus histocompatibility 28, mRNA (cDNA clone MGC:28370 IMAGE:4020690), complete cds."	11.1343	11.0955	13.0964	11.3669	19.8975	42.0698	21.4453	158.685	0.070166	0.0699215	0.0825307	0.0716318	0.12539	0.265115	0.135144	1
BC100302	3	BLOCK1	BC100302	chr7	150949614	150952898	BC100302	381974	BC100302	Mrgprg	Gm1098#Mrgg	Mus musculus MAS-related GPR, member G, mRNA (cDNA clone MGC:117497 IMAGE:30522259), complete cds."	17.7056	18.3362	18.6316	10.1714	20.6112	12.8234	13.5704	100.056	0.176958	0.18326	0.186212	0.101657	0.205997	0.128163	0.135629	1
BC094065	3	BLOCK1	BC094065	chr12	114496926	116148692	BC094065	111507	BC094065	Igh	MGC102661#MGC102662#MGC103226#MGC118125#MGC28019#MGC36307#MGC6486#MGC6522#MGC6529#MGC6628#MGC6740#MGC68276#MGC68378	Mus musculus immunoglobulin heavy chain complex, mRNA (cDNA clone MGC:102663 IMAGE:4037012), complete cds."	24.9882	19.4563	14.2953	15.1089	18.5969	28.8598	27.2629	195.44	0.127856	0.0995511	0.0731441	0.077307	0.0951539	0.147666	0.139495	1
AK039530	3	BLOCK1	AK039530	chr9	101941521	102256963	AK039530	270190	AK039530	Ephb1	9330129L11#AW488255#C130099E04Rik#Cek6#ENSMUSG00000074119#Elk#Elkh#Hek6#Net	Mus musculus adult male spinal cord cDNA, RIKEN full-length enriched library, clone:A330055I17 product:Eph receptor B1, full insert sequence."	10.1809	5.9991	8.0661	11.4343	8.3035	8.5444	28.0372	200.277	0.0508341	0.029954	0.0402747	0.0570925	0.0414601	0.0426629	0.139992	1
BC038310	3	BLOCK1	BC038310	chr7	87488009	87490983	BC038310	68695	BC038310	Hddc3	1110033O09Rik#C86475	Mus musculus HD domain containing 3, mRNA (cDNA clone MGC:47986 IMAGE:5119020), complete cds."	799.959	835.747	862.052	876.792	464.693	493.993	649.333	4459.87	0.179368	0.187393	0.193291	0.196596	0.104194	0.110764	0.145595	1
XM_893705	3	BLOCK1	XM_893705	chr12	105501353	105506848	XM_893705	628900	XM_893705	Gm6930	EG628900	PREDICTED: Mus musculus predicted gene, EG628900 (EG628900), mRNA."	18.8778	46.0687	11.0987	20.6268	34.8831	22.1693	50.7523	346.157	0.0545353	0.133086	0.0320626	0.0595879	0.100772	0.064044	0.146616	1
BC079905	3	BLOCK1	BC079905	chr1	176763916	176851931	BC079905	23893	BC079905	Grem2	Gremlin2#Prdc	Mus musculus gremlin 2 homolog, cysteine knot superfamily (Xenopus laevis), mRNA (cDNA clone MGC:100345 IMAGE:30645267), complete cds."	32.3696	38.8714	11.9757	12.6877	23.0711	17.4358	13.9879	93.3403	0.346791	0.416448	0.128301	0.135929	0.247172	0.186798	0.149859	1
AK214167	3	BLOCK1	AK214167	chr11	88579958	88583914	AK214167	N/A	AK214167	N/A	N/A	Mus musculus cDNA, clone:Y2G0130O07, strand:unspecified."	143.043	156.104	173.324	171.515	111.723	104.06	82.0006	544.568	0.262673	0.286656	0.318279	0.314957	0.20516	0.191088	0.150579	1
AK146962	3	BLOCK1	AK146962	chr16	31428838	31457583	AK146962	71911	AK146962	Bdh1	2310032J20Rik#AI327223#Bdh	Mus musculus 17 days embryo stomach cDNA, RIKEN full-length enriched library, clone:I920079O22 product:3-hydroxybutyrate dehydrogenase (heart, mitochondrial), full insert sequence."	240.5	149.83	283.808	323.089	300.084	729.416	1528.33	9766.16	0.0246258	0.0153418	0.0290604	0.0330825	0.0307269	0.0746881	0.156492	1
XM_001477212	3	BLOCK1	XM_001477212	chr9	22271264	22272426	XM_001477212	100041870	XM_001477212	Gm3556	-	PREDICTED: Mus musculus hypothetical protein LOC100041870 (LOC100041870), mRNA."	90.258	88.4223	59.7143	59.8635	40.7627	58.1057	32.5782	204.861	0.440582	0.431621	0.291487	0.292215	0.198978	0.283635	0.159026	1
BC061254	3	BLOCK1	BC061254	chr11	58606303	58615515	BC061254,BC117741,BC126964,XM_001002726	75429	BC061254	Fam183b	3100002J23Rik#MGC143784	Mus musculus RIKEN cDNA 3100002J23 gene, mRNA (cDNA clone IMAGE:30250739)."	49.0891	31.0757	36.0979	38.5464	61.6052	82.6943	27.0289	168.805	0.290803	0.184092	0.213843	0.228348	0.364948	0.48988	0.160119	1
BC002112	3	BLOCK1	BC002112	chr6	70637424	70676960	BC002112	243469	BC002112	Igk	MGC102615#MGC150007#MGC28604#MGC41421#MGC6612#kappa	Mus musculus cDNA clone MGC:6612 IMAGE:3488780, complete cds."	10.0312	5.6149	6.6055	7.4927	13.1356	20.3632	108.376	660.142	0.0151955	0.00850559	0.0100062	0.0113501	0.0198981	0.0308467	0.164171	1
XM_282560	3	BLOCK1	XM_282560	chr12	105353506	105360024	XM_282560	74069	XM_282560	Serpina3a	4933406L18Rik	PREDICTED: Mus musculus serine (or cysteine) peptidase inhibitor, clade A, member 3A, transcript variant 1 (Serpina3a), mRNA."	13.1972	10.5535	10.5018	11.371	13.2548	15.3261	8.3206	50.4753	0.261459	0.209082	0.208058	0.225279	0.2626	0.303636	0.164845	1
BC011328	3	BLOCK1	BC011328	chr17	25480189	25482472	BC011328	17230	BC011328	Tpsab1	MMCP-7#Mcp-7#Mcp7#Mcpt7	Mus musculus tryptase alpha/beta 1, mRNA (cDNA clone MGC:18524 IMAGE:3994444), complete cds."	19.7496	55.6268	34.1365	71.1384	73.9493	75.0324	37.0873	218.176	0.0905213	0.254963	0.156463	0.326059	0.338943	0.343907	0.169988	1
XM_001478341	3	BLOCK1	XM_001478341	chr5	64987267	64994396	XM_001478341	100042198	XM_001478341	Gm3716	Gm1683	PREDICTED: Mus musculus hypothetical protein LOC100042198 (LOC100042198), mRNA."	18.1629	46.1754	35.9403	22.0325	16.9988	19.0342	19.0379	111.887	0.162332	0.412696	0.321219	0.196917	0.151928	0.17012	0.170153	1
BC008237	3	BLOCK1	BC008237	chr12	114567084	114974788	BC008237	111507	BC008237	Igh	MGC102661#MGC102662#MGC103226#MGC118125#MGC28019#MGC36307#MGC6486#MGC6522#MGC6529#MGC6628#MGC6740#MGC68276#MGC68378	Mus musculus immunoglobulin heavy constant gamma 1 (G1m marker), mRNA (cDNA clone MGC:6522 IMAGE:2651217), complete cds."	14.2639	19.2089	5.7119	19.8127	10.2203	27.4979	17.0308	99.5806	0.14324	0.192898	0.0573596	0.198961	0.102633	0.276137	0.171025	1
AM748258	3	BLOCK1	AM748258	chr9	105758399	105784409	AM748258	665033	AM748258	Gm7455	Col6a5#EG665033	Mus musculus partial mRNA for collagen type VI alpha 5 (Col6a5 gene)."	15.007	18.5355	21.3133	15.113	20.1773	39.4728	26.6966	155.748	0.0963542	0.119009	0.136845	0.0970348	0.129551	0.25344	0.171409	1
AK148352	3	BLOCK1	AK148352	chr6	124948627	124953110	AK148352	319352	AK148352	C530028O21Rik	AI255183#AU067746	Mus musculus B16 F10Y cells cDNA, RIKEN full-length enriched library, clone:G370103N08 product:hypothetical Proline-rich region profile containing protein, full insert sequence."	64.077	57.7231	109.696	41.394	94.9296	130.073	149.868	873.106	0.0733897	0.0661123	0.125639	0.04741	0.108726	0.148978	0.171649	1
BC108350	3	BLOCK1	BC108350	chr17	79336475	79346707	BC108350	73694	BC108350	2410091C18Rik	AL033374#MGC117993#PRO1853	Mus musculus RIKEN cDNA 2410091C18 gene, mRNA (cDNA clone MGC:117993 IMAGE:4220568), complete cds."	12.4593	8.8674	7.3341	9.5108	8.7021	10.7623	10.2197	59.5342	0.20928	0.148946	0.123191	0.159754	0.14617	0.180775	0.171661	1
BC026600	3	BLOCK1	BC026600	chr17	24591809	24594046	BC026600	414070	BC026600	BC026600	-	Mus musculus cDNA sequence BC026600, mRNA (cDNA clone IMAGE:4975839), with apparent retained intron."	50.6789	29.8748	61.4031	29.99	37.4288	51.7338	62.1374	360.141	0.140719	0.082953	0.170497	0.0832728	0.103928	0.143649	0.172536	1
BC006026	3	BLOCK1	BC006026	chr5	88949623	88956826	BC006026	16069	BC006026	Igj	9530090F24Rik#AI323815#Jch	Mus musculus immunoglobulin joining chain, mRNA (cDNA clone MGC:6626 IMAGE:3491646), complete cds."	14.8085	20.8355	10.8097	17.6568	10.1609	16.7831	77.5313	446.472	0.0331678	0.046667	0.0242114	0.0395474	0.0227582	0.0375905	0.173653	1
AK170196	3	BLOCK1	AK170196	chr6	136561823	136610337	AK170196	66857	AK170196	Plbd1	1100001H23Rik	Mus musculus NOD-derived CD11c +ve dendritic cells cDNA, RIKEN full-length enriched library, clone:F630027C15 product:hypothetical Laminin A containing protein, full insert sequence."	12.4611	16.5327	12.5861	12.0042	23.4923	36.806	14.1548	79.1713	0.157394	0.208822	0.158973	0.151623	0.296727	0.464891	0.178787	1
BC091754	3	BLOCK1	BC091754	chr6	70165411	70676960	BC091754	637227	BC091754	Gm7202	19-23#EG637227#IgK#Igkv6-23	Mus musculus immunoglobulin kappa chain, constant region, mRNA (cDNA clone MGC:103317 IMAGE:4219018), complete cds."	27.9621	27.2817	27.824	36.5608	45.9141	87.0464	164.863	918.506	0.030443	0.0297023	0.0302927	0.0398046	0.0499878	0.0947695	0.17949	1
BC038278	3	BLOCK1	BC038278	chr5	64985101	65001874	BC038278	100042198	BC038278	Gm3716	Gm1683	Mus musculus gene model 1683, (NCBI), mRNA (cDNA clone IMAGE:4460261)."	58.3063	39.6002	35.2215	29.6	32.4741	31.6375	37.248	206.969	0.281715	0.191334	0.170177	0.143016	0.156903	0.152861	0.179969	1
AK018965	3	BLOCK1	AK018965	chr13	92001036	92001647	AK018965	78479	AK018965	1700119I11Rik	-	Mus musculus adult male testis cDNA, RIKEN full-length enriched library, clone:1700119I11 product:unclassifiable, full insert sequence."	9.9334	16.8796	56.1117	56.1186	11.7488	48.1215	180.319	1001.26	0.00992092	0.0168584	0.0560412	0.0560481	0.011734	0.048061	0.180092	1
AK046023	3	BLOCK1	AK046023	chr13	118768861	118770131	AK046023	319874	AK046023	C630013B14Rik	-	Mus musculus adult male corpora quadrigemina cDNA, RIKEN full-length enriched library, clone:B230334H23 product:unclassifiable, full insert sequence."	17.6117	7.7437	10.6659	14.2277	26.5708	77.0809	61.0751	338.115	0.0520879	0.0229025	0.0315452	0.0420794	0.0785851	0.227972	0.180634	1
AK084599	3	BLOCK1	AK084599	chr6	145900175	145906054	AK084599	N/A	AK084599	N/A	N/A	Mus musculus 13 days embryo heart cDNA, RIKEN full-length enriched library, clone:D330020C16 product:unclassifiable, full insert sequence."	43.9802	37.4226	59.0194	61.1166	33.6996	40.3397	59.7201	329.625	0.133425	0.113531	0.17905	0.185412	0.102236	0.12238	0.181176	1
XM_001473216	3	BLOCK1	XM_001473216	chr11	93999843	94017090	XM_001473216	100039440	XM_001473216	Gm11519	OTTMUSG00000001644	PREDICTED: Mus musculus hypothetical protein LOC100039440 (LOC100039440), mRNA."	251.427	221.501	221.732	190.47	193.957	195.456	112.594	617.338	0.407275	0.358801	0.359173	0.308534	0.314183	0.316611	0.182387	1
AK220414	3	BLOCK1	AK220414	chr6	72967602	73010296	AK220414	330355	AK220414	Dnahc6	9830168K20#A730004I20Rik#KIAA1697#mKIAA1697#mdhc6	Mus musculus mRNA for mKIAA1697 protein."	30.856	21.8545	29.0335	33.3861	34.4419	50.5779	32.2099	174.998	0.176322	0.124884	0.165907	0.190779	0.196813	0.289019	0.184058	1
BC048229	3	BLOCK1	BC048229	chr13	119503840	119580922	BC048229	14165	BC048229	Fgf10	BB213776#Fgf-10	Mus musculus fibroblast growth factor 10, mRNA (cDNA clone MGC:54616 IMAGE:6313081), complete cds."	28.4431	14.7806	30.3664	30.6884	20.2019	22.1061	30.9083	167.479	0.169831	0.0882535	0.181315	0.183237	0.120623	0.131993	0.18455	1
BC092049	3	BLOCK1	BC092049	chr12	114544497	115725815	BC092049	380794	BC092049	Ighg	AU044919#IGHG2A#MGC102604#MGC102659	Mus musculus Immunoglobulin heavy chain (gamma polypeptide), mRNA (cDNA clone MGC:102604 IMAGE:3661511), complete cds."	9.0596	15.2933	23.1717	35.6236	6.7659	23.4615	16.2989	87.306	0.103768	0.175169	0.265408	0.408032	0.0774964	0.268727	0.186687	1
BC156150	3	BLOCK1	BC156150	chr1	137005202	137023649	BC156150	13924	BC156150	Ptprv	Esp#OST#OST-PTP#mOST-PTP	Synthetic construct Mus musculus clone IMAGE:100062404, MGC:190866 protein tyrosine phosphatase, receptor type, V (Ptprv) mRNA, encodes complete protein."	15.5391	12.4912	38.214	12.7071	18.2274	13.1815	20.5013	109.696	0.141656	0.113871	0.348362	0.115839	0.166162	0.120164	0.186891	1
BC104332	3	BLOCK1	BC104332	chr13	32973507	32988977	BC104332	380839	BC104332	Serpinb1c	EIC#MGC129308#ovalbumin	Mus musculus serine (or cysteine) peptidase inhibitor, clade B, member 1c, mRNA (cDNA clone MGC:129308 IMAGE:40045807), complete cds."	53.8268	46.8061	79.4945	92.0453	139.457	112.359	161.011	858.382	0.0627073	0.0545283	0.0926097	0.107231	0.162465	0.130897	0.187575	1
AK136213	3	BLOCK1	AK136213	chr9	20731550	20764332	AK136213	13433	AK136213	Dnmt1	Cxxc9#Dnmt#Dnmt1o#MTase#Met-1#Met1#MommeD2	Mus musculus in vitro fertilized eggs cDNA, RIKEN full-length enriched library, clone:7420481E23 product:DNA methyltransferase (cytosine-5) 1, full insert sequence."	16.0953	11.9082	22.5264	18.2772	19.2109	22.8885	9.5762	50.4245	0.319196	0.236159	0.446735	0.362467	0.380983	0.453916	0.189912	1
AK156902	3	BLOCK1	AK156902	chr1_random	1019851	1033745	AK156902	N/A	AK156902	N/A	N/A	Mus musculus activated spleen cDNA, RIKEN full-length enriched library, clone:F830106H21 product:unclassifiable, full insert sequence."	9.0029	13.4997	14.1561	31.0138	9.2042	15.3215	36.586	191.538	0.0470031	0.0704804	0.0739074	0.16192	0.0480541	0.0799918	0.191011	1
BC025137	3	BLOCK1	BC025137	chr7	86873868	86877778	BC025137	103968	BC025137	Plin1	6030432J05Rik#Peri#Plin	Mus musculus perilipin, mRNA (cDNA clone IMAGE:4166741), with apparent retained intron."	11.0652	17.4113	8.7261	9.2599	6.5946	26.1399	31.6704	165.477	0.0668684	0.105219	0.0527329	0.0559587	0.039852	0.157967	0.191388	1
BC100723	3	BLOCK1	BC100723	chr18	68497259	68499365	BC100723	17203	BC100723	Mc5r	-	Mus musculus melanocortin 5 receptor, mRNA (cDNA clone MGC:123998 IMAGE:40045167), complete cds."	14.0418	18.3362	20.3916	14.7739	11.2895	15.9707	20.8469	108.31	0.129644	0.169294	0.188271	0.136404	0.104233	0.147453	0.192474	1
BC120825	3	BLOCK1	BC120825	chr2	136358056	136381590	BC120825	319196	BC120825	Ankrd5	AV276460	Mus musculus ankyrin repeat domain 5, mRNA (cDNA clone MGC:156062 IMAGE:40129748), complete cds."	8.3275	8.2583	11.4398	16.2044	8.286	9.331	10.5462	54.7521	0.152095	0.150831	0.208938	0.295959	0.151337	0.170423	0.192617	1
AK044622	3	BLOCK1	AK044622	chr6	136776164	136777870	AK044622	320135	AK044622	BC049715	-	Mus musculus adult retina cDNA, RIKEN full-length enriched library, clone:A930027N24 product:hypothetical NAD(P)-binding Rossmann-fold domains structure containing protein, full insert sequence."	31.0338	17.2784	45.145	35.2119	49.2453	13.265	28.8053	148.526	0.208945	0.116332	0.303953	0.237075	0.331559	0.0893108	0.193941	1
XM_001478204	3	BLOCK1	XM_001478204	chr7	12757999	12774585	XM_001478204	100042437	XM_001478204	Gm9807	ENSMUSG00000046443	PREDICTED: Mus musculus similar to vomeronasal receptor V1RG10 (LOC100042437), mRNA."	9.7533	8.9479	17.3654	15.1885	7.1123	13.9831	10.0251	51.649	0.188838	0.173244	0.336219	0.294072	0.137705	0.270733	0.194101	1
BC120715	3	BLOCK1	BC120715	chr5	124314181	124315495	BC120715,BC125296	80885	BC120715	Niacr1	Gpr109a#Gpr109b#HM74#PUMA-G#Pumag#mHM74b	Mus musculus G protein-coupled receptor 109A, mRNA (cDNA clone MGC:155952 IMAGE:40129638), complete cds."	15.38	47.5786	21.6235	15.2393	14.6265	17.0041	22.2304	113.778	0.135176	0.418172	0.190051	0.133939	0.128553	0.14945	0.195385	1
BC006770	3	BLOCK1	BC006770	chr14	53313518	53733552	BC006770	N/A	BC006770	N/A	N/A	Mus musculus LOC434536, mRNA (cDNA clone MGC:8099 IMAGE:3588650), complete cds."	255.915	275.138	309.934	303.926	156.939	203.53	378.353	1930.54	0.132561	0.142518	0.160542	0.15743	0.0812927	0.105426	0.195982	1
BC107269	3	BLOCK1	BC107269	chr3	88455819	88457064	BC107269	242093	BC107269	Rxfp4	GPCR142#Gpr100#MGC130215#Rln3r2#SALPR	Mus musculus relaxin family peptide receptor 4, mRNA (cDNA clone MGC:130215 IMAGE:40052601), complete cds."	21.7307	18.1811	31.7499	25.6203	16.8673	21.0586	18.8211	94.6101	0.229687	0.192169	0.335587	0.270799	0.178282	0.222583	0.198933	1
BC146285	3	BLOCK1	BC146285	chr5	38667210	38694131	BC146285,BC148738	21906	BC146285	Otop1	A530025J20Rik#Otp1#tlt	Synthetic construct Mus musculus clone IMAGE:100015229, MGC:180443 otopetrin 1 (Otop1) mRNA, encodes complete protein."	27.4209	38.8041	18.0541	22.1555	22.892	76.5841	102.68	513.133	0.0534382	0.0756219	0.035184	0.0431769	0.0446122	0.149248	0.200104	1
BC066997	3	BLOCK1	BC066997	chr1	9591585	9617224	BC066997	76982	BC066997	3110035E14Rik	AI415019#AV164974#R75066	Mus musculus RIKEN cDNA 3110035E14 gene, mRNA (cDNA clone MGC:91354 IMAGE:5703513), complete cds."	29.0038	33.5897	41.9273	26.3443	20.394	20.3553	18.8872	93.6633	0.30966	0.358622	0.447639	0.281266	0.217737	0.217324	0.20165	1
AK080102	3	BLOCK1	AK080102	chr6	3238518	3267019	AK080102	667335	AK080102	EG667335	-	Mus musculus adult male aorta and vein cDNA, RIKEN full-length enriched library, clone:A530061C19 product:unclassifiable, full insert sequence."	18.9726	10.0599	10.5208	28.3433	15.2944	12.1036	23.9818	116.881	0.162324	0.0860697	0.0900131	0.242497	0.130855	0.103555	0.205182	1
BC145758	3	BLOCK1	BC145758	chr15	38148957	38156394	BC145758	18285	BC145758	Odf1	-	Mus musculus outer dense fiber of sperm tails 1, mRNA (cDNA clone MGC:175645 IMAGE:40131061), complete cds."	25.3554	23.0335	36.6933	62.2188	83.8126	62.4273	60.4438	294.259	0.0861669	0.0782762	0.124697	0.211442	0.284826	0.212151	0.20541	1
XM_001474085	3	BLOCK1	XM_001474085	chr1	85310070	85323971	XM_001474085	100040135	XM_001474085	Gm2619	-	PREDICTED: Mus musculus similar to HSR (LOC100040135), mRNA."	16.481	17.218	78.2934	62.2862	11.7145	23.0336	69.1225	334.217	0.0493122	0.0515174	0.234259	0.186364	0.0350505	0.068918	0.206819	1
BC035927	3	BLOCK1	BC035927	chr19	6535855	6543006	BC035927	20521	BC035927	Slc22a12	AI987855#OAT4L#Rst#Slc22al2#URAT1	Mus musculus solute carrier family 22 (organic anion/cation transporter), member 12, mRNA (cDNA clone MGC:18370 IMAGE:4242354), complete cds."	19.1121	16.2621	22.0559	25.6203	32.9326	19.6943	29.1073	140.279	0.136243	0.115927	0.157228	0.182638	0.234765	0.140393	0.207495	1
XM_358216	3	BLOCK1	XM_358216	chrX	71396432	71407017	XM_358216	385380	XM_358216	Tex28	Gm1538#Gm1811	PREDICTED: Mus musculus gene model 1538, (NCBI) (Gm1538), mRNA."	11.7307	16.1607	12.8684	21.0139	20.1742	24.6288	12.9857	62.5233	0.187621	0.258475	0.205818	0.336097	0.322667	0.393914	0.207694	1
AK076785	3	BLOCK1	AK076785	chr9	3190268	3199799	AK076785	114673	AK076785	4930433N12Rik	-	Mus musculus adult male testis cDNA, RIKEN full-length enriched library, clone:4930453M07 product:unclassifiable, full insert sequence."	23.2453	23.0506	44.6346	39.9176	10.3493	36.8447	61.2633	294.247	0.0789993	0.0783376	0.151691	0.13566	0.0351722	0.125217	0.208204	1
BC152317	3	BLOCK1	BC152317	chr13	113079030	113173997	BC152317	77318	BC152317	Ankrd55	C030011J08Rik	Mus musculus ankyrin repeat domain 55, mRNA (cDNA clone MGC:157484 IMAGE:40088531), complete cds."	19.3743	11.8353	15.3219	10.6438	23.5705	64.7399	33.5716	161.212	0.120179	0.0734146	0.0950421	0.0660237	0.146208	0.401583	0.208245	1
AK027962	3	BLOCK1	AK027962	chr7	86869968	86874941	AK027962	103968	AK027962	Plin1	6030432J05Rik#Peri#Plin	Mus musculus 18-day embryo whole body cDNA, RIKEN full-length enriched library, clone:1110037J23 product:PERILIPIN (PERI) (LIPID DROPLET-ASSOCIATED PROTEIN) homolog [Rattus norvegicus], full insert sequence."	18.7075	17.0711	10.603	10.2019	8.5284	14.6242	13.0835	62.0294	0.301591	0.27521	0.170935	0.164469	0.13749	0.235762	0.210924	1
BC010327	3	BLOCK1	BC010327	chr12	114544497	115097881	BC010327	380794	BC010327	Ighg	AU044919#IGHG2A#MGC102604#MGC102659	Mus musculus Immunoglobulin heavy chain (gamma polypeptide), mRNA (cDNA clone MGC:6533 IMAGE:2651776), complete cds."	33.3055	33.5828	45.6386	40.3009	67.2336	59.0201	114.415	535.953	0.0621425	0.0626599	0.085154	0.0751948	0.125447	0.110122	0.21348	1
AK006899	3	BLOCK1	AK006899	chr1	39899272	39904175	AK006899	73426	AK006899	1700066B17Rik	-	Mus musculus adult male testis cDNA, RIKEN full-length enriched library, clone:1700066B17 product:unclassifiable, full insert sequence."	7.1445	8.0539	10.1948	8.9923	8.3606	9.0138	7.9051	36.9033	0.193601	0.218243	0.276257	0.243672	0.226554	0.244255	0.214211	1
BC092065	3	BLOCK1	BC092065	chr12	114496926	114667344	BC092065	111507	BC092065	Igh	MGC102661#MGC102662#MGC103226#MGC118125#MGC28019#MGC36307#MGC6486#MGC6522#MGC6529#MGC6628#MGC6740#MGC68276#MGC68378	Mus musculus immunoglobulin heavy chain complex, mRNA (cDNA clone MGC:102667 IMAGE:4207793), complete cds."	14.4816	23.2911	13.111	16.3175	24.8024	15.9935	20.2672	94.4786	0.153279	0.246522	0.138772	0.172711	0.262519	0.169282	0.214516	1
AK082443	3	BLOCK1	AK082443	chr11	65934592	65982053	AK082443	237806	AK082443	Dnahc9	9030022M04#A230091C01#C230051G16#D11Ertd686e#DNAH9#KIAA0357#mKIAA0357	Mus musculus 0 day neonate cerebellum cDNA, RIKEN full-length enriched library, clone:C230051G16 product:similar to CILIARY DYNEIN HEAVY CHAIN (AXONEMAL DYNEIN HEAVY CHAIN) (DYNEIN HEAVY CHAIN 9) [Homo sapiens], full insert sequence."	7.9306	14.3704	10.2992	12.5784	11.9939	8.8727	8.0685	37.5166	0.211389	0.383041	0.274524	0.335276	0.319696	0.236501	0.215065	1
BC012701	3	BLOCK1	BC012701	chr8	85814260	85821950	BC012701	22227	BC012701	Ucp1	AI385626#Slc25a7#Ucp	Mus musculus uncoupling protein 1 (mitochondrial, proton carrier), mRNA (cDNA clone MGC:13965 IMAGE:4191276), complete cds."	31.7175	25.7985	17.4159	11.687	32.8536	5981.92	2964.89	13465.5	0.00235547	0.0019159	0.00129337	0.000867924	0.00243984	0.444241	0.220185	1
BC029188	3	BLOCK1	BC029188	chr12	114496926	116831788	BC029188	111507	BC029188	Igh	MGC102661#MGC102662#MGC103226#MGC118125#MGC28019#MGC36307#MGC6486#MGC6522#MGC6529#MGC6628#MGC6740#MGC68276#MGC68378	Mus musculus immunoglobulin heavy chain complex, mRNA (cDNA clone MGC:36279 IMAGE:4036168), complete cds."	31.6363	21.8709	23.6444	22.6234	27.4317	25.5193	46.1693	209.161	0.151253	0.104565	0.113044	0.108162	0.131151	0.122008	0.220735	1
BC145907	3	BLOCK1	BC145907	chr16	31297323	31311252	BC145907	11815	BC145907	Apod	-	Mus musculus apolipoprotein D, mRNA (cDNA clone MGC:175794 IMAGE:40131210), complete cds."	234.333	434.38	214.647	246.597	139.707	98.5043	1581.69	7132.58	0.0328539	0.0609009	0.0300939	0.0345734	0.0195872	0.0138105	0.221756	1
BC061047	3	BLOCK1	BC061047	chr9	3190268	3199799	BC061047	114673	BC061047	4930433N12Rik	-	Mus musculus RIKEN cDNA 4930433N12 gene, mRNA (cDNA clone IMAGE:6703264)."	25.1714	24.8312	39.807	29.0547	15.9994	33.4392	60.9217	273.989	0.0918702	0.0906286	0.145287	0.106043	0.0583944	0.122046	0.222351	1
BC030036	3	BLOCK1	BC030036	chr14	51764852	51766429	BC030036	19752	BC030036	Rnase1	AI574248#Rib-1#Rib1	Mus musculus ribonuclease, RNase A family, 1 (pancreatic), mRNA (cDNA clone MGC:41151 IMAGE:1230895), complete cds."	70.0784	93.5443	61.2633	48.818	36.0152	59.0284	109.57	492.683	0.142238	0.189867	0.124346	0.0990859	0.0731001	0.11981	0.222395	1
AK160729	3	BLOCK1	AK160729	chr16	31296277	31314682	AK160729	11815	AK160729	Apod	-	Mus musculus 12 days embryo head cDNA, RIKEN full-length enriched library, clone:3010095L11 product:apolipoprotein D, full insert sequence."	246.235	498.102	238.965	263.502	140.151	137.493	1679.19	7549.29	0.032617	0.06598	0.0316539	0.0349042	0.0185647	0.0182127	0.22243	1
BC043683	3	BLOCK1	BC043683	chr16	31422379	31457583	BC043683	71911	BC043683	Bdh1	2310032J20Rik#AI327223#Bdh	Mus musculus 3-hydroxybutyrate dehydrogenase, type 1, mRNA (cDNA clone MGC:49289 IMAGE:5133856), complete cds."	473.868	345.581	652.713	638.579	543.307	1021.53	2394.9	10764.8	0.04402	0.0321028	0.0606339	0.0593209	0.0504705	0.0948949	0.222475	1
BC013451	3	BLOCK1	BC013451	chr7	147949730	147960876	BC013451	13106	BC013451	Cyp2e1	Cyp2e	Mus musculus cytochrome P450, family 2, subfamily e, polypeptide 1, mRNA (cDNA clone MGC:18528 IMAGE:4223797), complete cds."	136.126	253.04	52.5853	46.5653	1075.1	2606.2	2242.51	10077.9	0.0135074	0.0251085	0.0052179	0.00462055	0.106679	0.258607	0.222519	1
BC060661	3	BLOCK1	BC060661	chr8	87432619	87438411	BC060661	13423	BC060661	Dnase2a	Dnase2	Mus musculus deoxyribonuclease II alpha, mRNA (cDNA clone MGC:79231 IMAGE:30356047), complete cds."	60.8357	100.313	82.4587	60.5031	25.2549	58.9054	153.208	687.856	0.0884425	0.145835	0.119878	0.087959	0.0367154	0.0856363	0.222733	1
BC028249	3	BLOCK1	BC028249	chr12	114496930	116358417	BC028249	111507	BC028249	Igh	MGC102661#MGC102662#MGC103226#MGC118125#MGC28019#MGC36307#MGC6486#MGC6522#MGC6529#MGC6628#MGC6740#MGC68276#MGC68378	Mus musculus immunoglobulin heavy chain complex, mRNA (cDNA clone MGC:40652 IMAGE:3487241), complete cds."	32.1764	53.8249	23.5737	14.9465	24.6734	63.134	66.2686	295.686	0.108819	0.182034	0.0797254	0.0505485	0.0834445	0.213517	0.224118	1
BC057301	3	BLOCK1	BC057301	chr9	101824457	102256963	BC057301	270190	BC057301	Ephb1	9330129L11#AW488255#C130099E04Rik#Cek6#ENSMUSG00000074119#Elk#Elkh#Hek6#Net	Mus musculus Eph receptor B1, mRNA (cDNA clone MGC:66513 IMAGE:6821724), complete cds."	132.436	95.9683	106.421	90.6923	82.4415	162.86	193.691	862.316	0.153582	0.111291	0.123413	0.105173	0.0956047	0.188864	0.224617	1
BC114407	3	BLOCK1	BC114407	chr8	73027203	73027980	BC114407	12931	BC114407	Crlf1	CLF-1#CRLM3#NR6.1	Mus musculus cytokine receptor-like factor 1, mRNA (cDNA clone IMAGE:40056680)."	15.3709	25.9682	11.5702	18.3038	23.2452	39.3715	28.2346	125.585	0.122394	0.206778	0.0921304	0.145748	0.185095	0.313505	0.224824	1
BC010324	3	BLOCK1	BC010324	chr12	114496926	114940846	BC010324	111507	BC010324	Igh	MGC102661#MGC102662#MGC103226#MGC118125#MGC28019#MGC36307#MGC6486#MGC6522#MGC6529#MGC6628#MGC6740#MGC68276#MGC68378	Mus musculus immunoglobulin heavy chain complex, mRNA (cDNA clone MGC:6526 IMAGE:2651406), complete cds."	24.895	13.4188	11.3676	17.4329	12.0675	8.3456	62.6122	275.653	0.0903127	0.04868	0.0412388	0.0632421	0.0437778	0.0302757	0.227141	1
BC063325	3	BLOCK1	BC063325	chr12	105350933	105360018	BC063325	74069	BC063325	Serpina3a	4933406L18Rik	Mus musculus serine (or cysteine) peptidase inhibitor, clade A, member 3A, mRNA (cDNA clone MGC:74171 IMAGE:30280343), complete cds."	20.3998	16.76	19.245	16.9952	13.421	21.0376	31.3674	137.581	0.148275	0.121819	0.139881	0.123529	0.0975498	0.152911	0.227992	1
BC048570	3	BLOCK1	BC048570	chr12	117724305	118011803	BC048570	19276	BC048570	Ptprn2	4930425H11Rik#IA2beta#KIAA0387#PTP-NP#Phol#mKIAA0387#phogrin	Mus musculus protein tyrosine phosphatase, receptor type, N polypeptide 2, mRNA (cDNA clone IMAGE:6705784), complete cds."	13.9683	6.1858	19.2573	9.6753	7.2149	12.5199	9.7945	42.805	0.326324	0.144511	0.449884	0.226032	0.168553	0.292487	0.228817	1
XM_901620	3	BLOCK1	XM_901620	chr18	57791732	57798239	XM_901620	70157	XM_901620	2210409D07Rik	-	PREDICTED: Mus musculus RIKEN cDNA 2210409D07 gene (2210409D07Rik), mRNA."	9.5987	11.9302	7.7236	12.112	9.1322	13.2744	27.8239	120.817	0.0794479	0.0987456	0.0639278	0.10025	0.0755867	0.109872	0.230297	1
XM_001477352	3	BLOCK1	XM_001477352	chr5	15158104	15162899	XM_001477352	381715	XM_001477352	4930572O03Rik	-	PREDICTED: Mus musculus RIKEN cDNA 4930572O03 gene, transcript variant 2 (4930572O03Rik), mRNA."	33.4352	30.131	26.2079	42.1513	39.2768	35.2595	21.5458	92.8696	0.360023	0.324444	0.282201	0.453876	0.422924	0.379667	0.232001	1
AK163514	3	BLOCK1	AK163514	chr9	34293710	34318190	AK163514	67703	AK163514	Kirrel3	1500010O20Rik#2900036G11Rik#NEPH2#SST4#mKIAA1867#mKirre	Mus musculus adult male corpora quadrigemina cDNA, RIKEN full-length enriched library, clone:B230328M02 product:unclassifiable, full insert sequence."	7.1549	10.5689	8.0325	7.2189	6.9402	5.1661	6.6535	28.6775	0.249495	0.368543	0.280098	0.251727	0.242009	0.180145	0.232011	1
AF201963	3	BLOCK1	AF201963	chr5	109983727	109987964	AF201963	57914	AF201963	Crlf2	CRLM2#Ly114#Tpte2#Tslpr	Mus musculus thymic stromal lymphopoietin receptor mRNA, complete cds."	123.841	83.1407	163.011	95.4523	212.016	250.902	172.889	741.345	0.167049	0.112148	0.219885	0.128756	0.285989	0.338442	0.23321	1
BC100531	3	BLOCK1	BC100531	chr1	44262276	44275719	BC100531	403183	BC100531	4832428D23Rik	Gm991	Mus musculus RIKEN cDNA 4832428D23 gene, mRNA (cDNA clone MGC:118402 IMAGE:30292619), complete cds."	17.0807	11.9305	10.6569	12.1424	16.0222	9.9143	26.0456	111.551	0.153121	0.106951	0.0955341	0.108851	0.143632	0.0888771	0.233487	1
BC098235	3	BLOCK1	BC098235	chr5	138084258	138086765	BC098235	16369	BC098235	Irs3	AA408304#MGC106831	Mus musculus insulin receptor substrate 3, mRNA (cDNA clone MGC:106831 IMAGE:1546952), complete cds."	18.7717	38.6839	28.008	34.8686	31.9766	36.3797	76.1533	323.004	0.0581161	0.119763	0.0867111	0.107951	0.0989977	0.112629	0.235766	1
BC048461	3	BLOCK1	BC048461	chr11	62764727	62806595	BC048461	66338	BC048461	Cdrt4	1700019I23Rik	Mus musculus CMT1A duplicated region transcript 4, mRNA (cDNA clone MGC:58194 IMAGE:6771281), complete cds."	28.1217	17.8523	19.0781	46.6543	31.0011	31.765	45.4352	192.338	0.14621	0.0928174	0.0991906	0.242564	0.16118	0.165152	0.236226	1
AF545043	3	BLOCK1	AF545043	chr7	31604134	31606541	AF545043	233079	AF545043	Ffar2	GPCR43#Gpr43#MGC28611	Mus musculus orphan GPCR protein (Lssig) mRNA, complete cds."	40.07	34.9248	16.3833	20.0891	30.5006	12.6521	26.9163	113.798	0.352116	0.306903	0.143969	0.176533	0.268025	0.111181	0.236528	1
AK050404	3	BLOCK1	AK050404	chr7	126669778	126686874	AK050404	272428	AK050404	Acsm5	C730019D22#C730027J19Rik	Mus musculus adult male liver tumor cDNA, RIKEN full-length enriched library, clone:C730045I24 product:hypothetical protein, full insert sequence."	8.8554	12.4629	12.0367	12.2204	156.629	293.468	215.138	907.689	0.00975599	0.0137304	0.0132608	0.0134632	0.172558	0.323314	0.237018	1
AK158118	3	BLOCK1	AK158118	chr16	31296277	31314682	AK158118	11815	AK158118	Apod	-	Mus musculus adult inner ear cDNA, RIKEN full-length enriched library, clone:F930032L21 product:apolipoprotein D, full insert sequence."	128.407	242.699	94.3064	122.741	58.5197	43.6958	578.297	2407.84	0.0533288	0.100796	0.0391664	0.0509755	0.0243038	0.0181473	0.240173	1
BC024613	3	BLOCK1	BC024613	chr1	121964085	121970353	BC024613	170706	BC024613	Tmem37	AI173373#AW540203#Pr#Pr1	Mus musculus transmembrane protein 37, mRNA (cDNA clone MGC:25884 IMAGE:4215775), complete cds."	471.742	424.837	377.971	380.936	601.675	916.015	565.705	2352.46	0.200531	0.180593	0.16067	0.161931	0.255764	0.389386	0.240473	1
BC110284	3	BLOCK1	BC110284	chr17	7109101	7152991	BC110284	66832	BC110284	Rshl2a	1700012G05Rik#4930524H12Rik#MGC183574#R74860#Rshl2	Mus musculus radial spokehead-like 2A, mRNA (cDNA clone MGC:117841 IMAGE:5150198), complete cds."	501.003	527.346	662.774	691.876	1955.56	1537.24	1509.26	6224.68	0.0804865	0.0847186	0.106475	0.11115	0.314162	0.246959	0.242463	1
BC108990	3	BLOCK1	BC108990	chr3	142163517	142281813	BC108990	14468	BC108990	Gbp1	5830475C06#Gbp-1#MGC124334#Mag-1#Mpa-1#Mpa1	Mus musculus guanylate nucleotide binding protein 1, mRNA (cDNA clone MGC:124334 IMAGE:40047769), complete cds."	13.0345	10.2926	9.3574	13.0148	11.302	11.3417	13.9572	57.299	0.227482	0.17963	0.163308	0.227138	0.197246	0.197939	0.243585	1
BC095985	3	BLOCK1	BC095985	chr7	126669778	126686874	BC095985	272428	BC095985	Acsm5	C730019D22#C730027J19Rik	Mus musculus acyl-CoA synthetase medium-chain family member 5, mRNA (cDNA clone MGC:106169 IMAGE:4971395), complete cds."	29.6723	10.7631	22.3767	22.2734	193.269	413.491	272.142	1113.93	0.0266376	0.00966231	0.0200881	0.0199954	0.173502	0.371201	0.244309	1
BC038340	3	BLOCK1	BC038340	chr5	104418783	104450815	BC038340	114664	BC038340	Hsd17b11	Dhrs8#Pan1b#SDR2#retSDR2	Mus musculus hydroxysteroid (17-beta) dehydrogenase 11, mRNA (cDNA clone MGC:28723 IMAGE:4458725), complete cds."	936.748	675.934	701.038	781.377	2598.6	2893.44	1969.32	7981.3	0.117368	0.0846897	0.0878351	0.097901	0.325586	0.362528	0.246741	1
BC055054	3	BLOCK1	BC055054	chr6	124380776	124414734	BC055054	232370	BC055054	Clstn3	CSTN3#Cs3#Cst-3#mKIAA0726	Mus musculus calsyntenin 3, mRNA (cDNA clone MGC:62833 IMAGE:6493096), complete cds."	143.135	167.728	72.9233	103.687	109.929	469.325	292.746	1174.29	0.121891	0.142834	0.0621001	0.0882981	0.0936137	0.399668	0.249297	1
BC016884	3	BLOCK1	BC016884	chr2	80252124	80287400	BC016884	20378	BC016884	Frzb	Frp#Sfrp3#frezzled#fritz#frzb-1	Mus musculus frizzled-related protein, mRNA (cDNA clone MGC:18388 IMAGE:4237554), complete cds."	240.571	179.966	227.649	293.796	252.548	144.959	379.43	1521.13	0.158153	0.118311	0.149657	0.193143	0.166027	0.0952972	0.249439	1
NM_001103158	3	BLOCK1	NM_001103158	chr4	145260599	145294340	NM_001103158	100041379	NM_001103158	Gm13242	MGC106319#OTTMUSG00000011070	Mus musculus predicted gene, OTTMUSG00000011070 (OTTMUSG00000011070), mRNA."	12.2652	15.7733	9.7206	14.2198	8.4002	9.1671	10.9298	43.4283	0.282424	0.363203	0.223831	0.327432	0.193427	0.211086	0.251675	1
BC013656	3	BLOCK1	BC013656	chr12	114496930	114940861	BC013656	111507	BC013656	Igh	MGC102661#MGC102662#MGC103226#MGC118125#MGC28019#MGC36307#MGC6486#MGC6522#MGC6529#MGC6628#MGC6740#MGC68276#MGC68378	Mus musculus immunoglobulin heavy chain complex, mRNA (cDNA clone MGC:19118 IMAGE:4209551), complete cds."	19.4626	18.9738	13.63	13.2835	20.4581	36.0972	41.1644	163.243	0.119224	0.11623	0.083495	0.0813724	0.125323	0.221125	0.252166	1
AK079908	3	BLOCK1	AK079908	chr6	60346342	60353692	AK079908	208079	AK079908	A530053G22Rik	-	Mus musculus adult male aorta and vein cDNA, RIKEN full-length enriched library, clone:A530001F19 product:unclassifiable, full insert sequence."	6.0602	8.5555	6.032	9.1165	6.5906	11.1945	5.8657	23.2328	0.260847	0.368251	0.259633	0.392398	0.283677	0.48184	0.252475	1
XM_355614	3	BLOCK1	XM_355614	chr5	92416498	92424346	XM_355614	381651	XM_355614	Gm1045	-	PREDICTED: Mus musculus gene model 1045, (NCBI) (Gm1045), mRNA."	12.087	19.3054	23.5905	16.2831	25.2349	18.4487	24.7732	97.9303	0.123425	0.197134	0.240891	0.166272	0.257682	0.188386	0.252968	1
BC120890	3	BLOCK1	BC120890	chr4	133912362	133927694	BC120890	56219	BC120890	Extl1	D430033M16Rik	Mus musculus exostoses (multiple)-like 1, mRNA (cDNA clone MGC:141418 IMAGE:40061413), complete cds."	311.051	222.413	233.943	302.803	415.685	493.485	1404.87	5493.04	0.0566265	0.0404899	0.042589	0.0551248	0.0756749	0.0898384	0.255755	1
XM_001473858	3	BLOCK1	XM_001473858	chr5	149810720	149827387	XM_001473858	100039964	XM_001473858	Gm15411	OTTMUSG00000021229	PREDICTED: Mus musculus hypothetical protein LOC100039964 (LOC100039964), mRNA."	20.4774	26.8659	14.183	21.4369	16.398	32.5529	37.6601	146.888	0.139409	0.182901	0.0965568	0.145941	0.111636	0.221618	0.256387	1
XM_001473735	3	BLOCK1	XM_001473735	chr4	42087630	42090601	XM_001473735	100039894	XM_001473735	Gm2478	-	PREDICTED: Mus musculus hypothetical protein LOC100039894 (LOC100039894), mRNA."	70.1119	121.438	68.1231	24.5692	43.9957	51.167	123.149	475.983	0.147299	0.255131	0.143121	0.0516178	0.0924312	0.107497	0.258726	1
U09772	3	BLOCK1	U09772	chr2	45132558	45136718	U09772	N/A	U09772	N/A	N/A	Mus musculus SJL/j viral integration site (His-1) RNA transcript, exons 1, 2b and 3, alternatively spliced."	16.7355	35.7105	18.8313	36.2708	39.337	85.4933	191.142	732.89	0.0228349	0.0487256	0.0256946	0.0494901	0.0536738	0.116652	0.260805	1
AK148282	3	BLOCK1	AK148282	chr8	127355597	127387603	AK148282	100303730	AK148282	Gm16163	OTTMUSG00000031120	Mus musculus B16 F10Y cells cDNA, RIKEN full-length enriched library, clone:G370077A18 product:hypothetical protein, full insert sequence."	63.6446	54.1599	70.0299	46.4961	24.944	26.2759	66.376	252.855	0.251704	0.214194	0.276957	0.183884	0.0986494	0.103917	0.262506	1
BC057899	3	BLOCK1	BC057899	chr12	114496930	115332586	BC057899	111507	BC057899	Igh	MGC102661#MGC102662#MGC103226#MGC118125#MGC28019#MGC36307#MGC6486#MGC6522#MGC6529#MGC6628#MGC6740#MGC68276#MGC68378	Mus musculus immunoglobulin heavy chain complex, mRNA (cDNA clone MGC:68283 IMAGE:5029179), complete cds."	66.2538	48.4869	24.6371	36.2159	21.0303	55.3144	71.8091	272.582	0.24306	0.17788	0.0903842	0.132862	0.0771522	0.202928	0.26344	1
BC054059	3	BLOCK1	BC054059	chr2	158328408	158333931	BC054059	246747	BC054059	BC054059	SMAF1	Mus musculus cDNA sequence BC054059, mRNA (cDNA clone MGC:63094 IMAGE:3373967), complete cds."	20.7046	87.1153	39.1992	35.2653	35.5921	209.531	253.071	958.165	0.0216086	0.0909189	0.0409107	0.036805	0.0371461	0.21868	0.26412	1
BC096457	3	BLOCK1	BC096457	chr16	31428838	31457583	BC096457	71911	BC096457	Bdh1	2310032J20Rik#AI327223#Bdh	Mus musculus 3-hydroxybutyrate dehydrogenase, type 1, mRNA (cDNA clone MGC:106120 IMAGE:4975979), complete cds."	613.075	568.921	945.511	873.202	740.532	1142.58	2612.67	9866.55	0.0621367	0.0576616	0.09583	0.0885012	0.0750547	0.115803	0.2648	1
AK009214	3	BLOCK1	AK009214	chr1	9591103	9621225	AK009214	72481	AK009214	2610203C22Rik	2310007M24Rik	Mus musculus adult male tongue cDNA, RIKEN full-length enriched library, clone:2310007M24 product:unclassifiable, full insert sequence."	47.5627	21.1727	17.0876	27.4696	33.6061	75.3263	43.0973	162.365	0.292936	0.130402	0.105242	0.169184	0.206978	0.463931	0.265434	1
AK002875	3	BLOCK1	AK002875	chr12	114496926	114666777	AK002875	16061	AK002875	Igh-VJ558	AI893585#MGC118142#MGC6727	Mus musculus adult male kidney cDNA, RIKEN full-length enriched library, clone:0610041A01 product:IG ALPHA CHAIN C REGION homolog [Mus musculus], full insert sequence."	42.5128	32.639	14.1688	27.7282	22.5934	17.1595	50.7085	190.553	0.223102	0.171285	0.0743561	0.145514	0.118567	0.0900509	0.266112	1
BC125025	3	BLOCK1	BC125025	chr9	54134312	54186888	BC125025	235379	BC125025	Gldn	CRG-L2#Clom#Colm#Crgl2#Crlg2	Mus musculus gliomedin, mRNA (cDNA clone MGC:141337 IMAGE:40058551), complete cds."	6.934	7.1292	7.2855	6.7798	8.0734	11.9449	11.2713	42.3418	0.163763	0.168373	0.172064	0.160121	0.190672	0.282107	0.266198	1
BC013539	3	BLOCK1	BC013539	chr12	114496930	116082328	BC013539	111507	BC013539	Igh	MGC102661#MGC102662#MGC103226#MGC118125#MGC28019#MGC36307#MGC6486#MGC6522#MGC6529#MGC6628#MGC6740#MGC68276#MGC68378	Mus musculus immunoglobulin heavy chain complex, mRNA (cDNA clone MGC:19223 IMAGE:4241603), complete cds."	10.591	15.7048	8.2851	10.4813	10.2205	11.1817	35.6444	133.469	0.0793519	0.117667	0.0620752	0.07853	0.076576	0.0837777	0.267062	1
BC029629	3	BLOCK1	BC029629	chr9	36640268	36686225	BC029629	235180	BC029629	Fez1	MGC19293#UNC-76#UNC76	Mus musculus fasciculation and elongation protein zeta 1 (zygin I), mRNA (cDNA clone MGC:19293 IMAGE:4035444), complete cds."	44.209	49.9588	47.1226	32.9736	33.0364	89.3793	192.752	721.067	0.0613105	0.0692845	0.0653512	0.0457289	0.045816	0.123954	0.267315	1
BC116724	3	BLOCK1	BC116724	chr12	105385241	105392080	BC116724	16625	BC116724	Serpina3c	1A1#Kalbp#Klkbp#MGC144822#spi2	Mus musculus serine (or cysteine) peptidase inhibitor, clade A, member 3C, mRNA (cDNA clone MGC:144822 IMAGE:40106394), complete cds."	68.6093	108.637	37.7577	43.8122	94.9653	78.5843	174.94	651.768	0.105266	0.166681	0.0579312	0.0672206	0.145704	0.120571	0.268409	1
AK076708	3	BLOCK1	AK076708	chr4	43280030	43357454	AK076708	320571	AK076708	4930417M19Rik	Feta	Mus musculus adult male testis cDNA, RIKEN full-length enriched library, clone:4930417M19 product:weakly similar to CDNA FLJ30324 FIS, CLONE BRACE2007138, WEAKLY SIMILAR TO PROBABLE CALCIUM-TRANSPORTING ATPASE 3 (EC 3.6.1.38) [Homo sapiens], full insert sequence."	9.2465	11.4677	10.056	10.5592	10.8948	11.2839	7.257	26.4599	0.349453	0.433399	0.380047	0.399064	0.411748	0.426453	0.274264	1
XM_987158	3	BLOCK1	XM_987158	chr8	89266352	89270959	XM_987158	666945	XM_987158	Gm10638	ENSMUSG00000074178	PREDICTED: Mus musculus predicted gene, ENSMUSG00000074178 (ENSMUSG00000074178), mRNA."	187.843	202.371	252.544	288.706	619.226	556.65	422.63	1540.4	0.121945	0.131376	0.163948	0.187423	0.401992	0.361368	0.274364	1
BC055906	3	BLOCK1	BC055906	chr6	67846165	67846633	BC055906	N/A	BC055906	N/A	N/A	Mus musculus cDNA clone MGC:68296 IMAGE:3491798, complete cds."	14.7301	30.501	21.0339	11.0188	29.6708	17.7176	110.001	400.893	0.0367433	0.0760827	0.0524677	0.0274857	0.0740118	0.0441954	0.274391	1
BC132000	3	BLOCK1	BC132000	chr8	28337270	28339222	BC132000	11556	BC132000	Adrb3	Adrb-3	Mus musculus adrenergic receptor, beta 3, mRNA (cDNA clone MGC:163631 IMAGE:40130277), complete cds."	59.746	133.023	30.3902	20.7037	25.7156	45.6999	232.954	848.155	0.0704423	0.156838	0.0358309	0.0244103	0.0303194	0.0538815	0.27466	1
BC010767	3	BLOCK1	BC010767	chr7	91733680	91754237	BC010767	14085	BC010767	Fah	-	Mus musculus fumarylacetoacetate hydrolase, mRNA (cDNA clone MGC:18569 IMAGE:4242421), complete cds."	639.037	559.72	841.205	671.405	1340.2	2421.39	3064.36	11137.3	0.0573779	0.0502562	0.0755301	0.0602841	0.120334	0.217412	0.275143	1
NM_001014395	3	BLOCK1	NM_001014395	chr9	109280924	109306810	BC084593,NM_001014395,XM_001005209	382156	NM_001014395	Fbxw22	EG382156#Gm5164	Mus musculus predicted gene, EG382156 (EG382156), mRNA."	10.8696	8.3624	9.1659	12.7058	8.989	9.9733	7.4247	26.9756	0.402942	0.309999	0.339785	0.471011	0.333227	0.369716	0.275238	1
BC092523	3	BLOCK1	BC092523	chr12	92639490	92778318	BC092523	22095	BC092523	Tshr	AI481368#hypothroid#hyt#pet	Mus musculus thyroid stimulating hormone receptor, mRNA (cDNA clone MGC:106521 IMAGE:30650002), complete cds."	9.9808	35.8276	14.2549	10.9727	9.8972	14.2255	30.7688	110.965	0.0899452	0.322872	0.128463	0.0988841	0.0891918	0.128198	0.277283	1
AK131825	3	BLOCK1	AK131825	chr6	87625586	87640841	AK131825	613264	AK131825	1810020O05Rik	-	Mus musculus 10 day old male pancreas cDNA, RIKEN full-length enriched library, clone:1810020O05 product:unclassifiable, full insert sequence."	15.0054	16.5818	11.4864	15.0557	10.0223	25.7687	22.3376	80.4158	0.186598	0.206201	0.142838	0.187223	0.124631	0.320443	0.277776	1
AK005115	3	BLOCK1	AK005115	chr7	140081171	140123050	AK005115	76683	AK005115	1500002F19Rik	-	Mus musculus adult male cerebellum cDNA, RIKEN full-length enriched library, clone:1500002F19 product:weakly similar to 60S RIBOSOMAL PROTEIN L37 (G1.16) [Homo sapiens], full insert sequence."	21.7401	17.8621	17.1182	21.105	27.7078	24.4223	21.5761	76.2809	0.285001	0.234162	0.22441	0.276675	0.363234	0.320163	0.282851	1
AK163904	3	BLOCK1	AK163904	chr19	6497834	6544169	AK163904	N/A	AK163904	N/A	N/A	Mus musculus 0 day neonate cerebellum cDNA, RIKEN full-length enriched library, clone:C230038N05 product:hypothetical Laminin G/Laminin G domain profile/Proline-rich region profile/Threonine-rich region profile/Concanavalin A-like lectin/glucanase containing protein, full insert sequence."	7.5776	10.3445	19.7666	10.9842	16.8	13.326	48.2143	170.314	0.0444919	0.0607377	0.11606	0.0644937	0.0986412	0.0782436	0.28309	1
AK143940	3	BLOCK1	AK143940	chr1	164763660	164790085	AK143940	14261	AK143940	Fmo1	-	Mus musculus adult male kidney cDNA, RIKEN full-length enriched library, clone:F530003I06 product:flavin containing monooxygenase 1, full insert sequence."	13.6079	15.8532	25.0327	24.2095	33.242	56.818	96.8123	339.456	0.0400873	0.0467017	0.0737435	0.0713185	0.0979272	0.167379	0.285198	1
AK052980	3	BLOCK1	AK052980	chr12	86148666	86217445	AK052980	16997	AK052980	Ltbp2	AW208642#MGC144212	Mus musculus 15 days embryo head cDNA, RIKEN full-length enriched library, clone:D930007I24 product:latent transforming growth factor beta binding protein 2, full insert sequence."	59.8806	59.0034	42.8582	29.1475	18.0798	53.6281	49.3227	172.925	0.34628	0.341207	0.247842	0.168555	0.104553	0.310123	0.285225	1
BC013651	3	BLOCK1	BC013651	chr12	105644938	105652539	BC013651	20716	BC013651	Serpina3n	Spi2-2#Spi2.2#Spi2/eb.4	Mus musculus serine (or cysteine) peptidase inhibitor, clade A, member 3N, mRNA (cDNA clone MGC:18516 IMAGE:4160649), complete cds."	208.942	351.658	143.969	129.162	787.09	1877.62	1132.85	3968.87	0.0526453	0.0886042	0.0362747	0.0325439	0.198316	0.473086	0.285435	1
BC132254	3	BLOCK1	BC132254	chr3	58649461	58689116	BC132254	229320	BC132254	Clrn1	A130002D11Rik#USH3#Ush3a	Mus musculus clarin 1, mRNA (cDNA clone MGC:163885 IMAGE:40130531), complete cds."	11.9193	15.3945	14.5181	15.7226	16.4273	13.3778	18.8872	66.0342	0.180502	0.233129	0.219857	0.238098	0.24877	0.202589	0.286021	1
XM_001478957	3	BLOCK1	XM_001478957	chr13	71021825	71023381	XM_001478957	77166	XM_001478957	8030423J24Rik	-	PREDICTED: Mus musculus RIKEN cDNA 8030423J24 gene (8030423J24Rik), mRNA."	12.8409	13.1561	21.6399	13.8923	9.5606	11.4495	13.5704	47.2938	0.271513	0.278178	0.457563	0.293745	0.202153	0.242093	0.286938	1
BC114417	3	BLOCK1	BC114417	chr19	44470813	44471417	BC114417	20249	BC114417	Scd1	AA589638#AI265570#Scd#Scd-1#ab	Mus musculus cDNA clone IMAGE:40040818."	498.057	828.801	724.315	895.822	861.449	1385.51	3902.93	13517.8	0.0368444	0.0613117	0.0535822	0.0662696	0.0637269	0.102495	0.288724	1
BC065153	3	BLOCK1	BC065153	chr9	38525882	38549941	BC065153	67776	BC065153	Vwa5a	5830475I06Rik#AW552491#BCSC-1#E130119J22#Loh11cr2a	Mus musculus loss of heterozygosity, 11, chromosomal region 2, gene A homolog (human), mRNA (cDNA clone MGC:90083 IMAGE:6418714), complete cds."	538.715	511.099	576.844	645.866	1003.07	1013.46	1183.05	4065.42	0.132511	0.125718	0.14189	0.158868	0.246732	0.249289	0.291003	1
BC067397	3	BLOCK1	BC067397	chr4	145881259	145889548	BC067397,BC108352,XM_001002500	19715	BC067397	Rex2	-	Mus musculus reduced expression 2, mRNA (cDNA clone MGC:76572 IMAGE:30462971), complete cds."	10.4299	6.3533	15.0505	10.4683	10.5137	12.6265	9.0042	30.8624	0.337948	0.205859	0.487665	0.339193	0.340664	0.409122	0.291753	1
AK031221	3	BLOCK1	AK031221	chr7	106053596	106056565	AK031221	78610	AK031221	Uvrag	9530039D02Rik#AI648770#BB124205#Uvrag1#Uvragl	Mus musculus 13 days embryo forelimb cDNA, RIKEN full-length enriched library, clone:5930430O16 product:unclassifiable, full insert sequence."	33.2227	23.0663	37.8544	30.8316	27.1536	16.5334	26.66	91.1893	0.364327	0.25295	0.415119	0.338105	0.297772	0.181309	0.292359	1
XM_887934	3	BLOCK1	XM_887934	chr1	32600390	32604138	XM_887934	408191	XM_887934	Gm5415	EG408191#Senp14	PREDICTED: Mus musculus predicted gene, EG408191 (EG408191), mRNA."	34.6206	63.8282	30.06	43.6872	21.4475	24.8797	46.3193	156.766	0.220843	0.407156	0.191751	0.278678	0.136812	0.158706	0.295468	1
BC096685	3	BLOCK1	BC096685	chr7	86866051	86877778	BC096685	103968	BC096685	Plin1	6030432J05Rik#Peri#Plin	Mus musculus perilipin, mRNA (cDNA clone MGC:106909 IMAGE:1448913), complete cds."	26.851	89.688	19.1799	13.5944	39.6019	263.984	572.617	1935.89	0.0138701	0.0463291	0.00990753	0.0070223	0.0204567	0.136363	0.29579	1
BC113204	3	BLOCK1	BC113204	chr17	11033266	12255747	BC113204	50873	BC113204	Park2	MGC130518#PRKN	Mus musculus parkin, mRNA (cDNA clone MGC:130518 IMAGE:40047891), complete cds."	104.129	109.608	160.792	146.368	208.781	212.425	545.983	1845.45	0.0564246	0.0593934	0.0871292	0.0793129	0.113133	0.115107	0.295854	1
AK158233	3	BLOCK1	AK158233	chr11	31717983	31724547	AK158233	414116	AK158233	D630024D03Rik	-	Mus musculus adult inner ear cDNA, RIKEN full-length enriched library, clone:F930044K21 product:unclassifiable, full insert sequence."	5.0083	9.5069	8.3228	6.5123	10.6864	13.6975	16.6322	55.5948	0.0900858	0.171003	0.149705	0.117139	0.192219	0.246381	0.299168	1
BC015076	3	BLOCK1	BC015076	chr9	44850639	44862094	BC015076	14012	BC015076	Mpzl2	Eva#Eva1	Mus musculus myelin protein zero-like 2, mRNA (cDNA clone MGC:13828 IMAGE:4188907), complete cds."	57.7751	81.3313	55.9655	49.4221	121.327	203.792	125.119	416.234	0.138804	0.195398	0.134457	0.118736	0.291488	0.48961	0.300599	1
BC038001	3	BLOCK1	BC038001	chr4	133036100	133043853	BC038001	100342	BC038001	Fam46b	4732473B16Rik#AU045678#AU046069	Mus musculus RIKEN cDNA 4732473B16 gene, mRNA (cDNA clone MGC:47481 IMAGE:4913445), complete cds."	165.956	269.422	550.824	573.866	701.545	97.2724	593.625	1958.56	0.0847339	0.137562	0.28124	0.293004	0.358195	0.0496653	0.303093	1
AK206367	3	BLOCK1	AK206367	chr7	3647314	3652611	AK206367	N/A	AK206367	N/A	N/A	Mus musculus cDNA, clone:Y2G0104K02, strand:minus, reference:ENSEMBL:Mouse-Transcript-ENST:ENSMUST00000038521, based on BLAT search."	455.078	437.887	400.916	413.359	403.931	445.227	300.191	984.451	0.462265	0.444803	0.407248	0.419887	0.410311	0.452259	0.304933	1
BC094013	3	BLOCK1	BC094013	chr6	70673879	70676960	BC094013	243469	BC094013	Igk	MGC102615#MGC150007#MGC28604#MGC41421#MGC6612#kappa	Mus musculus cDNA clone MGC:102615 IMAGE:5042866, complete cds."	27.0644	37.2743	25.5814	34.6591	55.3855	48.8572	126.851	414.693	0.0652637	0.0898841	0.0616876	0.0835778	0.133558	0.117815	0.30589	1
AK076718	3	BLOCK1	AK076718	chr16	31429488	31457583	AK076718	71911	AK076718	Bdh1	2310032J20Rik#AI327223#Bdh	Mus musculus adult male testis cDNA, RIKEN full-length enriched library, clone:4930420I03 product:D-BETA-HYDROXYBUTYRATE DEHYDROGENASE, MITOCHONDRIAL PRECURSOR (EC 1.1.1.30) (BDH) (3-HYDROXYBUTYRATE DEHYDROGENASE) homolog [Rattus norvegicus], full insert sequence."	791.817	518.756	753.039	677.121	686.732	975.823	3210.72	10457.1	0.0757208	0.0496082	0.0720125	0.0647526	0.0656716	0.0933172	0.307038	1
AK177683	3	BLOCK1	AK177683	chr5	32000422	32033416	AK177683	N/A	AK177683	N/A	N/A	Mus musculus cDNA, clone:Y0G0103L17, strand:plus, reference:ENSEMBL:Mouse-Transcript-ENST:ENSMUST00000063850, based on BLAT search."	27.5561	39.0655	50.568	31.253	74.3443	30.2009	67.3796	217.643	0.126611	0.179493	0.232343	0.143597	0.341588	0.138763	0.309587	1
AK007638	3	BLOCK1	AK007638	chr8	4102786	4105764	AK007638	69142	AK007638	Cd209f	1810029C22Rik#AI647041#SIGNR8	Mus musculus 10 day old male pancreas cDNA, RIKEN full-length enriched library, clone:1810029C22 product:weakly similar to DC-SIGN [Mus musculus], full insert sequence."	183.804	213.369	112.966	116.351	30.5684	73.9884	250.276	806.065	0.228026	0.264704	0.140145	0.144344	0.037923	0.0917896	0.310491	1
BC048602	3	BLOCK1	BC048602	chr15	35236764	35258290	BC048602	100126269	BC048602	BC048602	-	Mus musculus, clone IMAGE:6741154, mRNA."	13.4599	12.9251	12.32	12.0042	14.9896	10.6743	12.7534	40.9169	0.328957	0.315887	0.301098	0.29338	0.366343	0.260878	0.31169	1
BC099497	3	BLOCK1	BC099497	chr8	4102786	4105764	BC099497,XM_284386	69142	BC099497	Cd209f	1810029C22Rik#AI647041#SIGNR8	Mus musculus CD209f antigen, mRNA (cDNA clone IMAGE:30848373), partial cds."	214.068	234.467	111.813	108.41	24.5575	64.9157	241.647	774.704	0.276323	0.302654	0.144331	0.139938	0.0316992	0.0837942	0.311922	1
BC046322	3	BLOCK1	BC046322	chr1	145487990	145495227	BC046322	26878	BC046322	B3galt2	-	Mus musculus UDP-Gal:betaGlcNAc beta 1,3-galactosyltransferase, polypeptide 2, mRNA (cDNA clone MGC:54549 IMAGE:6392262), complete cds."	116.39	187.865	113.953	86.3933	49.5317	76.9905	675.934	2157.08	0.0539574	0.0870925	0.0528273	0.0400511	0.0229624	0.035692	0.313356	1
AK143057	3	BLOCK1	AK143057	chr9	26570628	26614002	AK143057,BC038479	244757	AK143057	Glb1l2	MGC47419	Mus musculus 0 day neonate eyeball cDNA, RIKEN full-length enriched library, clone:E130004E10 product:Weakly similar to beta-galactosidase homolog [Mus musculus], full insert sequence."	66.3657	94.3393	41.9659	75.4533	26.6178	36.831	115.837	369.46	0.179629	0.255344	0.113587	0.204226	0.0720451	0.0996887	0.313531	1
D17406	3	BLOCK1	D17406	chr3	157229855	157270559	D17406	19218	D17406	Ptger3	EP3#Pgerep3#Ptgerep3	Mus musculus mRNA for prostaglandin E receptor EP3 subtype, complete cds."	21.4947	25.3108	9.308	9.2249	11.3082	17.8931	29.3225	93.4134	0.230103	0.270955	0.0996431	0.0987535	0.121055	0.191547	0.3139	1
AK087562	3	BLOCK1	AK087562	chr8_random	17590	30203	AK087562	664787	AK087562	LOC664787	-	Mus musculus 2 days pregnant adult female oviduct cDNA, RIKEN full-length enriched library, clone:E230002F20 product:hypothetical protein, full insert sequence."	67.5716	77.7235	58.5897	64.4889	68.7665	60.3009	75.7809	241.143	0.280213	0.322313	0.242966	0.26743	0.285169	0.250063	0.314257	1
BC012965	3	BLOCK1	BC012965	chr5	96385969	96390087	BC012965	55985	BC012965	Cxcl13	ANGIE2#Angie#BCA-1#BLC#BLR1L#Scyb13	Mus musculus chemokine (C-X-C motif) ligand 13, mRNA (cDNA clone MGC:13851 IMAGE:4217539), complete cds."	24.4905	31.8377	17.8461	14.8712	9.7179	9.0602	74.7003	237.464	0.103133	0.134074	0.0751527	0.0626249	0.0409236	0.0381539	0.314575	1
BC011490	3	BLOCK1	BC011490	chr14	66759796	66771785	BC011490	110902	BC011490	Chrna2	Acra-2#Acra2#BC011490#MGC18795	Mus musculus cholinergic receptor, nicotinic, alpha polypeptide 2 (neuronal), mRNA (cDNA clone MGC:18795 IMAGE:4193582), complete cds."	15.5101	12.455	8.5007	10.8491	71.816	110.626	376.538	1190.76	0.0130253	0.0104597	0.00713886	0.00911104	0.0603109	0.092903	0.316216	1
BC051224	3	BLOCK1	BC051224	chr6	60347159	60353671	BC051224	208079	BC051224	A530053G22Rik	-	Mus musculus RIKEN cDNA A530053G22 gene, mRNA (cDNA clone MGC:63091 IMAGE:3373233), complete cds."	7.9744	7.6247	7.3837	6.921	7.1245	8.1732	10.6528	33.6436	0.237026	0.226632	0.219468	0.205715	0.211764	0.242935	0.316637	1
D50311	3	BLOCK1	D50311	chr8	72663611	72691387	D50311	N/A	D50311	N/A	N/A	Mus musculus mRNA for MEF2B, complete cds."	27.8216	28.947	25.9333	33.3422	59.3993	50.3101	41.2928	129.811	0.214324	0.222994	0.199778	0.256852	0.457584	0.387565	0.3181	1
AK122487	3	BLOCK1	AK122487	chr19	40366529	40588302	AK122487	20411	AK122487	Sorbs1	2310065E01Rik#9530001P15Rik#CAP#SH3P12#Sh3d5#mKIAA1296	Mus musculus mRNA for mKIAA1296 protein."	43.7135	65.2145	107.434	86.6353	59.7201	85.0287	112.422	351.373	0.124408	0.185599	0.305755	0.246562	0.169962	0.24199	0.319951	1
XM_001475058	3	BLOCK1	XM_001475058	chr15	28469971	28543172	XM_001475058	100040675	XM_001475058	Gm2899	-	PREDICTED: Mus musculus similar to unknown (LOC100040675), mRNA."	6.535	6.5698	9.4016	6.94	6.8652	7.0447	6.3228	19.5923	0.333549	0.335326	0.479862	0.354221	0.350403	0.359565	0.322719	1
AK015092	3	BLOCK1	AK015092	chr2	156540275	156546645	AK015092	74846	AK015092	4930405A21Rik	-	Mus musculus adult male testis cDNA, RIKEN full-length enriched library, clone:4930405A21 product:unclassifiable, full insert sequence."	41.8976	39.5573	41.2109	35.2662	30.8017	44.8532	54.6196	167.594	0.249994	0.23603	0.245897	0.210426	0.183787	0.26763	0.325904	1
S53290	3	BLOCK1	S53290	chr8	28336472	28339222	S53290	11556	S53290	Adrb3	Adrb-3	beta 3-adrenergic receptor {3' region} [mice, white adipose tissue, mRNA Partial, 148 nt]."	92.6865	173.363	44.9128	55.454	110.685	80.9863	187.338	571.145	0.162282	0.303536	0.0786364	0.0970926	0.193795	0.141796	0.328005	1
AK033601	3	BLOCK1	AK033601	chr18	42213363	42318105	AK033601	269016	AK033601	Sh3rf2	2310046K19#9130023G24Rik#AI452083#RNF158	Mus musculus adult male cecum cDNA, RIKEN full-length enriched library, clone:9130023G24 product:hypothetical Src homology 3 (SH3) domain/Repeat in HS1/Cortactin/RING finger containing protein, full insert sequence."	143.28	174.667	185.138	279.556	308.253	269.125	1059.53	3228.65	0.0443778	0.0540993	0.0573424	0.0865863	0.0954745	0.0833553	0.328166	1
BC145881	3	BLOCK1	BC145881	chr14	51689985	51691117	BC145881	404319	BC145881	Olfr750	GA_x5J8B7W5WBF-6267395-6266441#GA_x6K02T2PMLR-6808276-6807281#MOR103-18	Mus musculus olfactory receptor 750, mRNA (cDNA clone MGC:175768 IMAGE:40131184), complete cds."	17.6838	8.755	7.9564	6.4817	12.5465	10.29	13.4317	40.8478	0.432919	0.214332	0.194782	0.158679	0.307152	0.251911	0.328823	1
BC156837	3	BLOCK1	BC156837	chr8	74948514	74958935	BC156837	73316	BC156837	Calr3	1700031L01Rik#6330586I20Rik#Crt2#cspn	Synthetic construct Mus musculus clone IMAGE:100062540, MGC:190909 calreticulin 3 (Calr3) mRNA, encodes complete protein."	119.559	100.922	164.516	193.483	196.089	180.812	1749.46	5308.84	0.0225208	0.0190103	0.0309891	0.0364455	0.0369364	0.0340587	0.329537	1
BC048371	3	BLOCK1	BC048371	chr11	102963087	102973514	BC048371	67131	BC048371	Acbd4	2010009P05Rik#2010015A21Rik#AI849317	Mus musculus acyl-Coenzyme A binding domain containing 4, mRNA (cDNA clone MGC:56753 IMAGE:6396076), complete cds."	270.066	322.74	418.294	408.412	529.94	837.597	879.829	2651.16	0.101867	0.121736	0.157778	0.15405	0.19989	0.315936	0.331866	1
AK019547	3	BLOCK1	AK019547	chr2	136358056	136387834	AK019547	N/A	AK019547	N/A	N/A	Mus musculus adult male testis cDNA, RIKEN full-length enriched library, clone:4921532C19 product:ANKYRIN REPEAT DOMAIN PROTEIN 5, full insert sequence."	14.9074	10.5387	8.7803	19.1395	10.2485	15.877	13.8811	41.5696	0.358613	0.253519	0.211219	0.460421	0.246538	0.381938	0.333924	1
AK038843	3	BLOCK1	AK038843	chr17	27372019	27379601	AK038843	319720	AK038843	9630028I04Rik	-	Mus musculus adult male hypothalamus cDNA, RIKEN full-length enriched library, clone:A230067N12 product:unclassifiable, full insert sequence."	294.299	248.539	549.23	480.551	254.817	259.442	409.62	1224.63	0.240318	0.202951	0.448488	0.392406	0.208078	0.211854	0.334486	1
AK080219	3	BLOCK1	AK080219	chr7	126669778	126678513	AK080219	272428	AK080219	Acsm5	C730019D22#C730027J19Rik	Mus musculus adult male aorta and vein cDNA, RIKEN full-length enriched library, clone:A530084I08 product:hypothetical Firefly luciferase-like structure containing protein, full insert sequence."	93.6713	96.5467	125.133	107.88	415.132	1052.65	1150.27	3434.5	0.0272736	0.0281108	0.0364342	0.0314107	0.120871	0.306491	0.334915	1
AK040960	3	BLOCK1	AK040960	chr3	121234590	121238356	AK040960	319839	AK040960	A530020G20Rik	-	Mus musculus adult male aorta and vein cDNA, RIKEN full-length enriched library, clone:A530051K04 product:unclassifiable, full insert sequence."	7.9269	17.8705	6.1315	10.4827	8.0324	10.4834	14.5456	43.3193	0.182988	0.41253	0.141542	0.241987	0.185423	0.242003	0.335776	1
BC055911	3	BLOCK1	BC055911	chr6	70523088	70676960	BC055911	N/A	BC055911	N/A	N/A	Mus musculus cDNA clone MGC:68301 IMAGE:3662102, complete cds."	9.9896	17.8942	8.4782	9.6484	35.5592	62.4287	109.805	324.77	0.030759	0.055098	0.0261052	0.0297084	0.10949	0.192224	0.338101	1
AK139109	3	BLOCK1	AK139109	chr4	41690060	41702645	AK139109	N/A	AK139109	N/A	N/A	Mus musculus 7 days neonate cerebellum cDNA, RIKEN full-length enriched library, clone:A730027K08 product:unclassifiable, full insert sequence."	155.115	113.927	169.701	174.541	132.814	119.776	453.407	1338.84	0.115858	0.0850935	0.126752	0.130367	0.099201	0.0894622	0.338657	1
AK082786	3	BLOCK1	AK082786	chr5	136436093	136438139	AK082786	109267	AK082786	Srcrb4d	C330016E03Rik#S4D-SRCRB#SRCRB-S4D	Mus musculus ES cells cDNA, RIKEN full-length enriched library, clone:C330016E03 product:SRCRB-S4D PROTEIN homolog [Homo sapiens], full insert sequence."	73.4113	80.6663	85.7898	113.983	116.82	145.152	98.749	290.863	0.252391	0.277334	0.294949	0.391879	0.401631	0.499039	0.339503	1
BC033912	3	BLOCK1	BC033912	chr8	73909267	73910261	BC033912	N/A	BC033912	N/A	N/A	Mus musculus cDNA clone IMAGE:1054950, **** WARNING: chimeric clone ****."	55.7257	78.3914	80.4623	66.2236	41.2344	81.3389	178.637	525.792	0.105984	0.149092	0.153031	0.12595	0.0784234	0.154698	0.339749	1
BC023373	3	BLOCK1	BC023373	chr4	147869291	147874558	BC023373	654812	BC023373	Angptl7	-	Mus musculus angiopoietin-like 7, mRNA (cDNA clone MGC:32448 IMAGE:5043159), complete cds."	518.94	405.942	594.745	388.51	149.097	149.315	731.805	2153.6	0.240963	0.188494	0.276163	0.1804	0.0692315	0.0693327	0.339805	1
BC031498	3	BLOCK1	BC031498	chr6	70672910	70676960	BC031498	N/A	BC031498	N/A	N/A	Mus musculus cDNA clone MGC:27817 IMAGE:3482714, complete cds."	304.998	172.785	128.368	100.249	422.451	923.371	3227.14	9494.74	0.0321228	0.0181979	0.0135199	0.0105584	0.0444932	0.0972508	0.339888	1
BC058742	3	BLOCK1	BC058742	chr3	157229855	157307722	BC058742	19218	BC058742	Ptger3	EP3#Pgerep3#Ptgerep3	Mus musculus prostaglandin E receptor 3 (subtype EP3), mRNA (cDNA clone MGC:68155 IMAGE:6309451), complete cds."	68.5505	76.2923	26.9186	27.3778	37.6381	80.0623	69.4595	203.525	0.336816	0.374855	0.132262	0.134518	0.184931	0.393378	0.341283	1
BC103785	3	BLOCK1	BC103785	chr12	114496930	116397083	BC103785	111507	BC103785	Igh	MGC102661#MGC102662#MGC103226#MGC118125#MGC28019#MGC36307#MGC6486#MGC6522#MGC6529#MGC6628#MGC6740#MGC68276#MGC68378	Mus musculus immunoglobulin heavy chain complex, mRNA (cDNA clone MGC:118142 IMAGE:6477061), complete cds."	20.2566	34.2272	8.8543	13.2324	19.4076	14.4336	63.8537	186.945	0.108356	0.183087	0.0473632	0.0707824	0.103815	0.0772079	0.341565	1
BC120543	3	BLOCK1	BC120543	chr1	40637153	40686473	BC120543	110895	BC120543	Slc9a4	AW990558#D730009J23Rik#NHE4	Mus musculus solute carrier family 9 (sodium/hydrogen exchanger), member 4, mRNA (cDNA clone MGC:155780 IMAGE:40129466), complete cds."	7.8161	13.8896	9.9837	7.2397	14.9402	9.0192	13.0921	38.2621	0.204278	0.363012	0.260929	0.189213	0.39047	0.235722	0.342169	1
AK144563	3	BLOCK1	AK144563	chr15	76875158	76882778	AK144563,XM_001481299	71939	AK144563	Apol6	2310076O14Rik	Mus musculus adult male vesicular gland cDNA, RIKEN full-length enriched library, clone:G630098A06 product:hypothetical Apolipoprotein L containing protein, full insert sequence."	38.6615	96.2243	29.0741	49.4123	60.0244	44.7011	134.623	393.147	0.0983384	0.244754	0.0739522	0.125684	0.152677	0.113701	0.342423	1
BC023331	3	BLOCK1	BC023331	chr7	52419318	52431509	BC023331	N/A	BC023331	N/A	N/A	Mus musculus, clone IMAGE:4500938, mRNA."	419.695	225.21	487.163	618.326	391.314	475.964	1307.08	3815.79	0.109989	0.0590205	0.12767	0.162044	0.102551	0.124735	0.342546	1
XM_001474392	3	BLOCK1	XM_001474392	chr2	3772301	3794851	XM_001474392	100040257	XM_001474392	Gm13180	OTTMUSG00000010774	PREDICTED: Mus musculus hypothetical protein LOC100040257 (LOC100040257), mRNA."	7.9317	9.174	6.266	7.7576	9.6565	8.5526	7.6272	22.2481	0.356511	0.41235	0.281642	0.348686	0.434037	0.384419	0.342825	1
BC007474	3	BLOCK1	BC007474	chr19	44468944	44482043	BC007474	20249	BC007474	Scd1	AA589638#AI265570#Scd#Scd-1#ab	Mus musculus stearoyl-Coenzyme A desaturase 1, mRNA (cDNA clone MGC:6427 IMAGE:3599932), complete cds."	651.138	1100.8	1679.19	1683.47	1384.72	2335.45	6552.09	18992.1	0.0342847	0.0579608	0.0884152	0.0886407	0.0729106	0.12297	0.344991	1
AK032439	3	BLOCK1	AK032439	chr4	102543153	102643782	AK032439	73094	AK032439	Sgip1	3110007P09Rik#SGIP1alpha#gag	Mus musculus adult male olfactory brain cDNA, RIKEN full-length enriched library, clone:6430547B10 product:hypothetical Second domain of Mu2 adaptin subunit (ap50) of ap2 adaptor structure containing protein, full insert sequence."	10.6684	9.7739	11.5056	11.2217	9.4039	12.7047	19.395	56.2043	0.189815	0.1739	0.20471	0.199659	0.167316	0.226045	0.34508	1
BC003780	3	BLOCK1	BC003780	chr1	136079044	136086608	BC003780,BC004734,BC005611	12654	BC003780	Chi3l1	AW208766#Brp39#Gp39	Mus musculus chitinase 3-like 1, mRNA (cDNA clone MGC:6002 IMAGE:3601796), complete cds."	53.5056	66.3817	124.924	65.8062	95.0633	70.3564	168.649	488.629	0.109501	0.135853	0.255661	0.134675	0.194551	0.143987	0.345148	1
AK183793	3	BLOCK1	AK183793	chr11	102964548	102965334	AK183793	67131	AK183793	Acbd4	2010009P05Rik#2010015A21Rik#AI849317	Mus musculus cDNA, clone:Y0G0127D20, strand:plus, reference:ENSEMBL:Mouse-Transcript-ENST:ENSMUST00000024492, based on BLAT search."	266.101	354.543	383.161	505.534	647.629	568.651	896.964	2583.76	0.10299	0.13722	0.148296	0.195659	0.250654	0.220087	0.347155	1
BC091738	3	BLOCK1	BC091738	chr6	70613698	70676955	BC091738	667683	BC091738	Gm8760	EG667683#Igkv4-59#kk4	Mus musculus immunoglobulin kappa chain, constant region, mRNA (cDNA clone MGC:102611 IMAGE:4219669), complete cds."	85.5683	158.882	68.8668	163.631	405.148	896.089	2822.96	8129.43	0.0105257	0.0195441	0.00847129	0.0201283	0.0498372	0.110228	0.347252	1
AK036974	3	BLOCK1	AK036974	chr5	149801631	149806791	AK036974	319982	AK036974	5930430L01Rik	-	Mus musculus adult female vagina cDNA, RIKEN full-length enriched library, clone:9930031O22 product:unclassifiable, full insert sequence."	222.975	203.774	201.82	150.442	215.388	138.636	230.702	662.552	0.33654	0.30756	0.30461	0.227064	0.325089	0.209246	0.348202	1
AK017227	3	BLOCK1	AK017227	chr3	14863537	14865550	AK017227	12350	AK017227	Car3	BB219044#Car-3	Mus musculus adult male xiphoid cartilage cDNA, RIKEN full-length enriched library, clone:5230400J22 product:carbonic anhydrase 3, full insert sequence."	40.4189	160.426	12.7501	25.0527	36.8423	103.515	136.639	392.059	0.103094	0.409189	0.0325208	0.0639003	0.0939712	0.26403	0.348516	1
BC029551	3	BLOCK1	BC029551	chr5	72671282	72690001	BC029551	231287	BC029551	Atp10d	9830145H18Rik#ATPVD#D5Buc24e#MGC37731	Mus musculus ATPase, class V, type 10D, mRNA (cDNA clone IMAGE:5066937), complete cds."	118.898	104.776	137.088	162.684	150.084	155.45	380.051	1089.78	0.109103	0.0961441	0.125795	0.149282	0.13772	0.142644	0.348743	1
BC027521	3	BLOCK1	BC027521	chr11	81871432	81876451	BC027521	20292	BC027521	Ccl11	Scya11#eotaxin	Mus musculus small chemokine (C-C motif) ligand 11, mRNA (cDNA clone MGC:41147 IMAGE:1527856), complete cds."	69.3083	153.806	21.595	30.5727	13.4224	34.4069	141.215	403.113	0.171933	0.381546	0.0535705	0.0758415	0.0332968	0.0853529	0.350312	1
BC076582	3	BLOCK1	BC076582	chr15	78500436	78549201	BC076582,BC079588,BC094219	207393	BC076582	Elfn2	6330514E13#AW048948#BC094219#Lrrc62	Mus musculus cDNA sequence BC094219, mRNA (cDNA clone IMAGE:30616577)."	51.0608	48.1593	53.3079	65.1978	72.1044	81.5958	61.4275	175.204	0.291437	0.274876	0.304262	0.372126	0.411546	0.46572	0.350606	1
AK087624	3	BLOCK1	AK087624	chr5	149818807	149824352	AK087624	N/A	AK087624	N/A	N/A	Mus musculus 2 days pregnant adult female oviduct cDNA, RIKEN full-length enriched library, clone:E230026L19 product:unclassifiable, full insert sequence."	91.5003	65.4278	138.167	115.046	183.49	178.598	190.229	540.764	0.169206	0.120991	0.255503	0.212748	0.339317	0.33027	0.351779	1
BC015248	3	BLOCK1	BC015248	chr7	126904476	126928410	BC015248	20216	BC015248	Acsm3	Sa#Sah	Mus musculus acyl-CoA synthetase medium-chain family member 3, mRNA (cDNA clone MGC:18326 IMAGE:4239288), complete cds."	83.1003	73.2469	28.7945	35.8609	206.124	336.33	295.733	839.633	0.0989722	0.0872368	0.0342941	0.0427102	0.245493	0.400568	0.352217	1
BC011431	3	BLOCK1	BC011431	chr9	107230037	107240626	BC011431,BC024428	69536	BC011431	Hemk1	2310008M14Rik#AW049265	Mus musculus HemK methyltransferase family member 1, mRNA (cDNA clone MGC:18949 IMAGE:3981356), complete cds."	198.68	148.009	339.63	285.716	204.662	341.989	551.601	1559.77	0.127378	0.0948915	0.217743	0.183178	0.131213	0.219256	0.353643	1
BC028540	3	BLOCK1	BC028540	chr6	70673880	70676960	BC028540	243469	BC028540	Igk	MGC102615#MGC150007#MGC28604#MGC41421#MGC6612#kappa	Mus musculus cDNA clone MGC:41421 IMAGE:3371732, complete cds."	73.9783	183.603	99.248	161.031	455.403	982.257	3281.21	9257.26	0.00799138	0.0198334	0.0107211	0.0173952	0.0491941	0.106107	0.354448	1
AB117943	3	BLOCK1	AB117943	chr2	120281728	120330235	AB117943	N/A	AB117943	N/A	N/A	Mus musculus Capn3 mRNA for mUp76, complete cds."	96.9541	79.5053	33.5984	48.8278	39.0753	37.1609	87.6734	246.783	0.392871	0.322166	0.136145	0.197857	0.158339	0.150581	0.355265	1
AK076908	3	BLOCK1	AK076908	chr3	63099509	63186153	AK076908	17380	AK076908	Mme	6030454K05Rik#C85356#CALLA#CD10#NEP	Mus musculus adult male testis cDNA, RIKEN full-length enriched library, clone:4930547L18 product:membrane metallo endopeptidase, full insert sequence."	434.686	275.222	171.167	140.593	153.667	269.732	425.396	1187.19	0.366148	0.231828	0.144179	0.118425	0.129438	0.227203	0.358323	1
BC132555	3	BLOCK1	BC132555	chr11	22872920	22874546	BC132555	22183	BC132555	Zrsr1	D11Ncvs75#Irlgs2#SP2#U2af1-rs1#U2afbp-rs	Mus musculus zinc finger (CCCH type), RNA binding motif and serine/arginine rich 1, mRNA (cDNA clone MGC:164186 IMAGE:40130832), complete cds."	360.796	309.781	308.339	360.42	539.903	538.105	1015.46	2832.46	0.127379	0.109368	0.108859	0.127246	0.190612	0.189978	0.358506	1
BC091750	3	BLOCK1	BC091750	chr6	70538594	70676960	BC091750	N/A	BC091750	N/A	N/A	Mus musculus immunoglobulin kappa chain complex, mRNA (cDNA clone MGC:102658 IMAGE:4012790), complete cds."	82.2509	192.159	126.396	150.158	426.981	1003.38	3324.97	9256.83	0.00888542	0.0207586	0.0136543	0.0162213	0.0461261	0.108393	0.359191	1
BC004727	3	BLOCK1	BC004727	chr9	38531498	38550037	BC004727	67776	BC004727	Vwa5a	5830475I06Rik#AW552491#BCSC-1#E130119J22#Loh11cr2a	Mus musculus loss of heterozygosity, 11, chromosomal region 2, gene A homolog (human), mRNA (cDNA clone MGC:6690 IMAGE:3582797), complete cds."	1873.36	1714.51	1987.78	1995.53	2051.23	1919.48	2651.69	7363.27	0.25442	0.232847	0.269959	0.271011	0.278577	0.260684	0.360124	1
BC019407	3	BLOCK1	BC019407	chr8	73895251	73897057	BC019407	77090	BC019407	Ocel1	9430098E02Rik#AI326022#AI593544	Mus musculus occludin/ELL domain containing 1, mRNA (cDNA clone MGC:30323 IMAGE:5151818), complete cds."	268.498	260.242	365.288	351.693	393.852	669.1	777.189	2157.72	0.124436	0.12061	0.169294	0.162993	0.182532	0.310097	0.360191	1
BC108978	3	BLOCK1	BC108978	chr11	76812116	76845457	BC108978	15567	BC108978	Slc6a4	5-HTT#AI323329#Htt#MGC124313#MGC124314#Sert	Mus musculus solute carrier family 6 (neurotransmitter transporter, serotonin), member 4, mRNA (cDNA clone MGC:124313 IMAGE:40047534), complete cds."	142.392	164.097	207.953	195.671	148.234	62.7652	189.143	524.748	0.271353	0.312716	0.396291	0.372885	0.282486	0.11961	0.360445	1
BC049635	3	BLOCK1	BC049635	chr4	42881078	42887067	BC049635	277773	BC049635	BC049635	4931430D02#MGC58387	Mus musculus cDNA sequence BC049635, mRNA (cDNA clone MGC:58387 IMAGE:6774793), complete cds."	45.4783	31.2916	33.8991	29.8056	39.7957	35.0023	53.9393	149.616	0.303966	0.209146	0.226574	0.199214	0.265985	0.233947	0.360518	1
BC031703	3	BLOCK1	BC031703	chr12	114496926	116699663	BC031703	111507	BC031703	Igh	MGC102661#MGC102662#MGC103226#MGC118125#MGC28019#MGC36307#MGC6486#MGC6522#MGC6529#MGC6628#MGC6740#MGC68276#MGC68378	Mus musculus immunoglobulin heavy chain complex, mRNA (cDNA clone MGC:30284 IMAGE:4205959), complete cds."	38.2136	27.5852	16.7692	14.225	14.9607	26.1205	71.9834	199.214	0.191822	0.13847	0.0841767	0.0714055	0.0750985	0.131118	0.361337	1
BC054808	3	BLOCK1	BC054808	chr2	164793818	164825231	BC054808	57138	BC054808	Slc12a5	KCC2#mKIAA1176	Mus musculus solute carrier family 12, member 5, mRNA (cDNA clone MGC:65678 IMAGE:6838880), complete cds."	91.2189	65.1998	55.1341	50.5698	62.1044	34.9151	112.61	311.051	0.29326	0.209611	0.177251	0.162577	0.19966	0.112249	0.362031	1
BC092056	3	BLOCK1	BC092056	chr12	114496926	116089873	BC092056	111507	BC092056	Igh	MGC102661#MGC102662#MGC103226#MGC118125#MGC28019#MGC36307#MGC6486#MGC6522#MGC6529#MGC6628#MGC6740#MGC68276#MGC68378	Mus musculus immunoglobulin heavy chain complex, mRNA (cDNA clone MGC:102606 IMAGE:4013094), complete cds."	16.5734	29.1767	18.7488	23.0188	18.0575	38.0598	53.9157	148.734	0.11143	0.196168	0.126056	0.154765	0.121408	0.255892	0.362498	1
BC032253	3	BLOCK1	BC032253	chr9	40077017	40099203	BC032253,BC053919,BC058083,BC058636	N/A	BC032253	N/A	N/A	Mus musculus sodium channel, voltage-gated, type III, beta, mRNA (cDNA clone MGC:40833 IMAGE:5368626), complete cds."	53.766	49.4021	95.0234	83.1923	48.9666	102.432	100.058	274.88	0.195598	0.179722	0.34569	0.302649	0.178138	0.372643	0.364004	1
AK158315	3	BLOCK1	AK158315	chr9	75491180	75531824	AK158315	20255	AK158315	Scg3	1B1075#AI385542#Chgd#SgIII	Mus musculus adult inner ear cDNA, RIKEN full-length enriched library, clone:F930102N11 product:secretogranin III, full insert sequence."	19.7912	25.0348	18.7183	15.6451	25.0647	59.6113	52.9325	145.409	0.136107	0.172168	0.128728	0.107594	0.172373	0.409955	0.364024	1
BC028925	3	BLOCK1	BC028925	chr6	70672556	70676960	BC028925	N/A	BC028925	N/A	N/A	Mus musculus cDNA clone MGC:25820 IMAGE:4164906, complete cds."	81.6102	175.983	92.9567	216.721	481.875	896.466	3457.6	9489.59	0.00859998	0.0185449	0.00979565	0.0228377	0.0507794	0.0944684	0.364358	1
BC005739	3	BLOCK1	BC005739	chr9	54393088	54407916	BC005739	56506	BC005739	Cib2	2810434I23Rik#AI449053	Mus musculus calcium and integrin binding family member 2, mRNA (cDNA clone MGC:11420 IMAGE:3599342), complete cds."	349.959	404.481	239.943	242.028	140.126	375.944	310.368	850.293	0.411574	0.475697	0.282189	0.284641	0.164798	0.442135	0.365014	1
BC064768	3	BLOCK1	BC064768	chr13	33119422	33132450	BC064768	20706	BC064768	Serpinb9b	1600019A21Rik#R86#SPI-CI#Spi10#ovalbumin	Mus musculus serine (or cysteine) peptidase inhibitor, clade B, member 9b, mRNA (cDNA clone MGC:76597 IMAGE:30430647), complete cds."	24.4435	13.1481	15.2363	16.691	21.7712	24.8125	21.9049	59.9949	0.407426	0.219154	0.25396	0.278207	0.362884	0.413577	0.365113	1
BC015292	3	BLOCK1	BC015292	chr6	70673541	70676955	BC015292,BC092064,BC106159	N/A	BC015292	N/A	N/A	Mus musculus cDNA clone MGC:19136 IMAGE:4216659, complete cds."	85.0853	177.08	105.123	135.758	417.426	975.391	3542.21	9698.01	0.00877348	0.0182594	0.0108397	0.0139986	0.0430425	0.100576	0.365251	1
BC024785	3	BLOCK1	BC024785	chr9	75491172	75531822	BC024785	20255	BC024785	Scg3	1B1075#AI385542#Chgd#SgIII	Mus musculus secretogranin III, mRNA (cDNA clone MGC:36181 IMAGE:5362975), complete cds."	22.3153	27.2089	32.9057	27.9872	25.895	35.8328	49.445	135.233	0.165013	0.2012	0.243325	0.206955	0.191484	0.26497	0.365627	1
BC030890	3	BLOCK1	BC030890	chr19	7671145	7681629	BC030890	56072	BC030890	Lgals12	AW987437#Grip1	Mus musculus lectin, galactose binding, soluble 12, mRNA (cDNA clone MGC:31479 IMAGE:4485119), complete cds."	47.4591	102.846	39.0699	47.9572	27.6929	16.6449	147.495	403.007	0.117762	0.255196	0.096946	0.118998	0.0687157	0.0413018	0.365987	1
BC028432	3	BLOCK1	BC028432	chr4	148823795	148829074	BC028432	63954	BC028432	Rbp7	1110002J23Rik#CRBP-III	Mus musculus retinol binding protein 7, cellular, mRNA (cDNA clone MGC:41075 IMAGE:1348253), complete cds."	138.459	152.942	779.337	820.173	1442.8	1685.15	2775.27	7571.29	0.0182873	0.0202003	0.102933	0.108327	0.190563	0.222571	0.366552	1
BC034413	3	BLOCK1	BC034413	chrX	160416310	160465893	BC034413	56078	BC034413	Car5b	7330410H16Rik#CAVB#CarVb#D730005F19Rik	Mus musculus carbonic anhydrase 5b, mitochondrial, mRNA (cDNA clone MGC:35938 IMAGE:4221296), complete cds."	31.7423	79.2537	35.377	26.5788	42.0115	43.6872	323.982	883.308	0.0359357	0.0897237	0.0400506	0.0300901	0.0475616	0.0494586	0.366783	1
BC019760	3	BLOCK1	BC019760	chr6	70672558	70676960	BC019760	N/A	BC019760	N/A	N/A	Mus musculus Ig kappa chain, mRNA (cDNA clone MGC:30228 IMAGE:4206515), complete cds."	77.3233	195.327	100.306	137.252	453.05	925.976	3420.29	9228.37	0.00837887	0.021166	0.0108693	0.0148728	0.0490932	0.10034	0.370628	1
BC013518	3	BLOCK1	BC013518	chr6	55120619	55125010	BC013518	21743	BC013518	Inmt	Temt	Mus musculus indolethylamine N-methyltransferase, mRNA (cDNA clone MGC:19191 IMAGE:4236077), complete cds."	46.7945	39.5847	44.2119	26.8956	526.102	602.743	636.232	1711.86	0.0273354	0.0231238	0.0258268	0.0157113	0.307328	0.352098	0.371661	1
BC013638	3	BLOCK1	BC013638	chr18	46872858	46887996	BC013638	12583	BC013638	Cdo1	1300002L19Rik#Cdo#D18Ucla3	Mus musculus cysteine dioxygenase 1, cytosolic, mRNA (cDNA clone MGC:18800 IMAGE:4194939), complete cds."	901.545	960.31	447.821	396.951	1145.49	1546.17	1359.69	3657.01	0.246525	0.262595	0.122456	0.108545	0.313233	0.422796	0.371805	1
BC092241	3	BLOCK1	BC092241	chr2	119342244	119367249	BC092241	241624	BC092241	Exd1	4932702D22Rik#Exdl1	Mus musculus Vexonuclease 3'-5' domain-like 1, mRNA (cDNA clone MGC:113810 IMAGE:30670567), complete cds."	20.4046	30.8211	23.2039	35.4648	28.3717	37.6815	30.7007	82.4166	0.247579	0.373967	0.281544	0.430311	0.344247	0.457208	0.372506	1
AF244978	3	BLOCK1	AF244978	chr19	7671150	7681671	AF244978	56072	AF244978	Lgals12	AW987437#Grip1	alt 'AW987437#Grip1'"	31.3243	77.0858	33.0361	44.8234	26.1614	11.9915	124.344	332.509	0.0942058	0.231831	0.0993539	0.134803	0.0786787	0.0360637	0.373957	1
BC132561	3	BLOCK1	BC132561	chrX	147024478	147078274	BC132561	18639	BC132561	Pfkfb1	-	Mus musculus 6-phosphofructo-2-kinase/fructose-2,6-biphosphatase 1, mRNA (cDNA clone MGC:164192 IMAGE:40130838), complete cds."	395.994	396.261	338.857	338.3	328.412	295.15	739.126	1975.62	0.200441	0.200575	0.171519	0.171237	0.166233	0.149396	0.374124	1
BC002035	3	BLOCK1	BC002035	chr6	68071047	68071818	BC002035	N/A	BC002035	N/A	N/A	Mus musculus cDNA clone MGC:5947 IMAGE:3491358, complete cds."	253.725	198.457	88.9543	153.868	405.902	976.235	3236.83	8651.14	0.0293285	0.02294	0.0102824	0.0177859	0.0469189	0.112845	0.374151	1
XM_001479038	3	BLOCK1	XM_001479038	chr4	136018164	136019895	XM_001479038	100042540	XM_001479038	Gm3894	-	PREDICTED: Mus musculus hypothetical protein LOC100042540 (LOC100042540), mRNA."	23.1228	30.2079	29.1435	19.6508	16.3558	17.2369	25.9445	68.916	0.335522	0.438329	0.422884	0.285141	0.23733	0.250115	0.376466	1
BC099676	3	BLOCK1	BC099676	chr6	113374627	113384506	BC099676	14311	BC099676	Cidec	CIDE-3#Fsp27	Mus musculus cell death-inducing DFFA-like effector c, mRNA (cDNA clone MGC:106221 IMAGE:5043221), complete cds."	114.415	370.313	83.7063	108.992	41.2681	631.388	3294.5	8728.39	0.0131084	0.0424263	0.00959012	0.012487	0.00472803	0.0723374	0.377446	1
NM_010115	3	BLOCK1	NM_010115	chr7	51268047	51272338	NM_010115	13647	NM_010115	Egfbp2	Egfbp-2#Klk1b26#mGk-13	Mus musculus epidermal growth factor binding protein type B (Egfbp2), mRNA."	10.8814	8.485	8.1237	8.9701	12.2529	10.9727	19.7997	52.1696	0.208577	0.162643	0.155717	0.171941	0.234867	0.210327	0.379526	1
BC055827	3	BLOCK1	BC055827	chr11	51968377	51971409	BC055827	257871	BC055827	Olfr1372-ps1	GA_x5J8B7TR6JS-3-632#MGC67752#MOR256-54P#NP_TR6JSE50FPA	Mus musculus olfactory receptor 1372, pseudogene 1, mRNA (cDNA clone MGC:67752 IMAGE:4507463), complete cds."	13.7941	11.1853	8.331	13.6801	8.4673	9.1781	14.4896	38.1357	0.361711	0.293303	0.218457	0.358722	0.222031	0.24067	0.379948	1
BC013490	3	BLOCK1	BC013490	chr12	114496930	116153268	BC013490	111507	BC013490	Igh	MGC102661#MGC102662#MGC103226#MGC118125#MGC28019#MGC36307#MGC6486#MGC6522#MGC6529#MGC6628#MGC6740#MGC68276#MGC68378	Mus musculus immunoglobulin heavy chain complex, mRNA (cDNA clone MGC:19135 IMAGE:4216550), complete cds."	11.8248	12.2989	10.1974	13.2083	14.6168	22.2878	30.7888	80.7848	0.146374	0.152243	0.126229	0.1635	0.180935	0.275891	0.381121	1
AK016529	3	BLOCK1	AK016529	chr16	10600643	10744964	AK016529	74374	AK016529	Clec16a	4932416N17Rik#AW742259#KIAA0350#mKIAA0350	Mus musculus adult male testis cDNA, RIKEN full-length enriched library, clone:4932416N17 product:hypothetical Gram-positive cocci surface protein 'anchoring' hexapeptide/C-type lectin domain containing protein, full insert sequence."	484.979	463.574	580.19	469.029	487.637	572.694	1042.83	2734.82	0.177335	0.169508	0.212149	0.171503	0.178307	0.209408	0.381316	1
BC006643	3	BLOCK1	BC006643	chr6	70557908	70676960	BC006643	N/A	BC006643	N/A	N/A	Mus musculus cDNA clone MGC:6582 IMAGE:3483797, complete cds."	91.3303	177.137	116.56	145.611	416.909	949.389	3642.6	9550.54	0.00956284	0.0185474	0.0122046	0.0152463	0.0436529	0.0994068	0.381402	1
BC061082	3	BLOCK1	BC061082	chr11	76718056	76729974	BC061082	66601	BC061082	Tmigd1	2010002A20Rik#Tmigd	Mus musculus transmembrane and immunoglobulin domain containing 1, mRNA (cDNA clone MGC:74197 IMAGE:30311543), complete cds."	11.9193	10.7411	10.9304	8.9633	16.1475	10.4896	12.8387	33.5792	0.354961	0.319874	0.325511	0.26693	0.480878	0.312384	0.382341	1
AK089237	3	BLOCK1	AK089237	chr1	40522396	40548425	AK089237,BC023240	16182	AK089237	Il18r1	Il18ralpha#Il1rrp	Mus musculus NOD-derived CD11c +ve dendritic cells cDNA, RIKEN full-length enriched library, clone:F630101C07 product:interleukin 18 receptor 1, full insert sequence."	27.1919	37.2363	146.52	87.6503	77.7143	61.8134	119.285	311.632	0.0872564	0.119488	0.47017	0.281262	0.249378	0.198354	0.382775	1
DQ864977	3	BLOCK1	DQ864977	chr12	16901783	16984908	DQ864977	19878	DQ864977	Rock2	B230113H15Rik#ROKalpha#Rho-kinase#Rock-II#Rock2m#mKIAA0619	alt 'B230113H15Rik#ROKalpha#Rho-kinase#Rock-II#Rock2m#mKIAA0619'"	173.243	264.698	255.046	235.288	141.41	153.492	340.12	887.621	0.195177	0.298211	0.287337	0.265077	0.159314	0.172925	0.383182	1
AY484966	3	BLOCK1	AY484966	chr18	15551337	15569491	AY484966	11829	AY484966	Aqp4	WCH4	alt 'WCH4'"	13.8611	13.2888	19.2383	19.4863	17.0812	16.6573	21.0229	54.6997	0.253404	0.242941	0.351708	0.356241	0.312272	0.304523	0.384333	1
AK033061	3	BLOCK1	AK033061	chr3	21652450	21661453	AK033061	319506	AK033061	7530428D23Rik	-	Mus musculus adult male eyeball cDNA, RIKEN full-length enriched library, clone:7530428D23 product:weakly similar to EPHRIN TYPE-A RECEPTOR 5 PRECURSOR (EC 2.7.1.112) (TYROSINE-PROTEIN KINASE RECEPTOR EHK-1) (EPH HOMOLOGY KINASE-1) (BRAIN-SPECIFIC KINASE) (CEK-7) [Mus musculus], full insert sequence."	12.0286	6.4228	9.753	12.4004	11.4509	9.5872	14.6031	37.9947	0.316586	0.169045	0.256694	0.326372	0.301382	0.25233	0.384346	1
BC094614	3	BLOCK1	BC094614	chr12	4776100	4785614	BC094614	382562	BC094614	Pfn4	2900024P18Rik	Mus musculus profilin family, member 4, mRNA (cDNA clone IMAGE:6852241), with apparent retained intron."	61.2856	26.5224	41.59	26.244	37.6514	51.7923	148.687	386.666	0.158497	0.0685925	0.10756	0.0678725	0.0973744	0.133946	0.384537	1
BC055453	3	BLOCK1	BC055453	chr19	44472219	44482157	BC055453	20249	BC055453	Scd1	AA589638#AI265570#Scd#Scd-1#ab	Mus musculus stearoyl-Coenzyme A desaturase 1, mRNA (cDNA clone MGC:65342 IMAGE:4458907), complete cds."	944.717	1193.47	1508.1	1444.48	1319.6	1422.94	4709.55	12246.5	0.0771416	0.0974533	0.123145	0.11795	0.107753	0.116191	0.384562	1
AK171860	3	BLOCK1	AK171860	chr19	57123951	57389409	AK171860	226251	AK171860	Ablim1	2210411C18Rik#2610209L21Rik#4833406P10Rik#9330196J19Rik#AV079770#AW060987#AW215784#Limab1#abLIM-L#abLIM-M#abLIM-S#mKIAA0059	Mus musculus activated spleen cDNA, RIKEN full-length enriched library, clone:F830015F11 product:actin-binding LIM protein 1, full insert sequence."	44.3449	47.5159	84.3593	78.9284	99.0193	147.952	139.203	361.952	0.122516	0.131277	0.233068	0.218063	0.27357	0.40876	0.384591	1
BC016256	3	BLOCK1	BC016256	chr15	82201902	82210592	BC016256	56448	BC016256	Cyp2d22	2D22	Mus musculus cytochrome P450, family 2, subfamily d, polypeptide 22, mRNA (cDNA clone MGC:28893 IMAGE:4912394), complete cds."	581.886	619.97	850.038	1153.03	1243.92	1585.98	1645.92	4273.47	0.136163	0.145074	0.198911	0.269812	0.291079	0.371123	0.385148	1
BC054462	3	BLOCK1	BC054462	chr7	52424927	52431509	BC054462	72961	BC054462	Slc17a7	2900052E22Rik#AI851913#Vglut1	Mus musculus solute carrier family 17 (sodium-dependent inorganic phosphate cotransporter), member 7, mRNA (cDNA clone MGC:62859 IMAGE:6494471), complete cds."	738.134	319.016	958.2	967.602	924.293	1180.38	3699.73	9603.42	0.0768615	0.0332189	0.0997769	0.100756	0.0962463	0.122912	0.385251	1
BC028770	3	BLOCK1	BC028770	chr16	23146693	23157824	BC028770	11450	BC028770	Adipoq	30kDa#APN#Acdc#Acrp30#GBP28#adipo#apM1	Mus musculus adiponectin, C1Q and collagen domain containing, mRNA (cDNA clone MGC:41360 IMAGE:1329799), complete cds."	239.303	890.578	149.1	168.304	272.183	804.866	3416.25	8833.45	0.0270905	0.100819	0.016879	0.019053	0.0308128	0.0911157	0.38674	1
XM_001477341	3	BLOCK1	XM_001477341	chr5	15158104	15162877	XM_001477341	381715	XM_001477341	4930572O03Rik	-	PREDICTED: Mus musculus RIKEN cDNA 4930572O03 gene, transcript variant 1 (4930572O03Rik), mRNA."	28.3717	17.5179	31.0091	39.7114	30.5279	19.8834	40.9958	105.982	0.267704	0.165292	0.292589	0.374701	0.288049	0.187612	0.38682	1
AK159159	3	BLOCK1	AK159159	chr5	34564617	34586208	AK159159	231125	AK159159	Zfyve28	9630058O20Rik#Gm146#mKIAA1643	Mus musculus osteoclast-like cell cDNA, RIKEN full-length enriched library, clone:I420006A11 product:hypothetical Bipartite nuclear localization signal containing protein, full insert sequence."	19.9613	10.2413	20.301	16.2058	25.5833	13.9195	51.8291	133.554	0.149462	0.0766827	0.152006	0.121342	0.191557	0.104224	0.388075	1
AK087129	3	BLOCK1	AK087129	chr1	40522814	40548425	AK087129	16182	AK087129	Il18r1	Il18ralpha#Il1rrp	Mus musculus 0 day neonate lung cDNA, RIKEN full-length enriched library, clone:E030029C19 product:interleukin 18 receptor 1, full insert sequence."	29.9633	37.1895	109.2	141.647	95.2014	68.1675	123.717	318.384	0.0941105	0.116807	0.342982	0.444892	0.299014	0.214105	0.388578	1
BC127032	3	BLOCK1	BC127032	chrX	73592733	73592975	BC127032	17143	BC127032	Magea7	Mage-a7	Mus musculus melanoma antigen, family A, 7, mRNA (cDNA clone IMAGE:40049197), partial cds."	6.0013	8.4734	10.0999	10.0741	10.2788	8.1863	9.5978	24.6714	0.243249	0.34345	0.409377	0.408331	0.416628	0.331813	0.389025	1
AK033819	3	BLOCK1	AK033819	chr9	51647611	51683990	AK033819	408028	AK033819	9230115E21Rik	-	Mus musculus adult male epididymis cDNA, RIKEN full-length enriched library, clone:9230115E21 product:kinesin family member C5A, full insert sequence."	16.1021	13.3112	13.4023	18.543	29.5002	16.1545	33.7968	86.7179	0.185684	0.1535	0.154551	0.213831	0.340186	0.186288	0.389733	1
AK082869	3	BLOCK1	AK082869	chr3	41291602	41297114	AK082869	78706	AK082869	C430002E04Rik	-	Mus musculus ES cells cDNA, RIKEN full-length enriched library, clone:C330046G10 product:unclassifiable, full insert sequence."	18.4999	11.9985	14.9175	18.2398	24.3808	30.7225	35.5118	90.9193	0.203476	0.131969	0.164074	0.200615	0.268159	0.33791	0.390586	1
BC034092	3	BLOCK1	BC034092	chr3	63100130	63186153	BC034092	17380	BC034092	Mme	6030454K05Rik#C85356#CALLA#CD10#NEP	Mus musculus membrane metallo endopeptidase, mRNA (cDNA clone MGC:31469 IMAGE:4483558), complete cds."	640.715	341.453	209.964	177.006	235.789	320.614	539.116	1379.53	0.464445	0.247515	0.1522	0.12831	0.17092	0.232409	0.390798	1
BC032934	3	BLOCK1	BC032934	chr1	63229267	63260783	BC032934	241070	BC032934	Gpr1	MGC41704	Mus musculus G protein-coupled receptor 1, mRNA (cDNA clone MGC:41704 IMAGE:1363204), complete cds."	8.5104	14.7611	9.5281	8.3022	12.2174	13.4912	18.9363	48.1903	0.1766	0.306309	0.197718	0.172279	0.253524	0.279957	0.392948	1
AK041446	3	BLOCK1	AK041446	chrX	110411118	110947865	AK041446	93837	AK041446	Dach2	9430028N04Rik	Mus musculus 3 days neonate thymus cDNA, RIKEN full-length enriched library, clone:A630010A17 product:dachshund 2 (Drosophila), full insert sequence."	16.2179	9.0271	11.666	10.0093	9.8625	14.0239	14.1215	35.9151	0.451562	0.251346	0.324822	0.278693	0.274606	0.390474	0.393191	1
BC128019	3	BLOCK1	BC128019	chr7	50945787	50950389	BC128019	317653	BC128019	Klk14	GK14#MGC157618	Mus musculus kallikrein related-peptidase 14, mRNA (cDNA clone MGC:157618 IMAGE:40136266), complete cds."	29.4887	24.6309	30.8394	31.2066	31.3937	14.3169	71.9158	182.785	0.16133	0.134753	0.16872	0.170728	0.171752	0.0783264	0.393445	1
Z83811	3	BLOCK1	Z83811	chr14	27584214	27586944	Z83811	110083	Z83811	Dnahc12	4921531P07Rik#DHC3#DLP12#Dnahc3#Dnahc7c#Dnahc7l#Gm284#Gm74#Gm907#HL-19#HL19#Hdhc3	M.musculus mRNA for axonemal dynein heavy chain (partial, ID mdhc3)."	30.6662	22.8097	25.3137	28.8804	38.7811	39.8953	36.763	93.0203	0.329672	0.245212	0.272131	0.310474	0.41691	0.428888	0.395215	1
BC152841	3	BLOCK1	BC152841	chr17	35094016	35095954	BC152841	15511	BC152841	Hspa1b	Hsp70#Hsp70-1#Hsp70.1#hsp68	Synthetic construct Mus musculus clone IMAGE:100016049, MGC:184403 heat shock protein 1B (Hspa1b) mRNA, encodes complete protein."	253.8	420.259	226.389	230.151	208.637	377.43	869.694	2199.45	0.115393	0.191075	0.10293	0.10464	0.0948587	0.171602	0.395414	1
AK164184	3	BLOCK1	AK164184	chr4	133912855	133927694	AK164184	56219	AK164184	Extl1	D430033M16Rik	Mus musculus adult male hippocampus cDNA, RIKEN full-length enriched library, clone:C630039J18 product:exostoses (multiple)-like 1, full insert sequence."	470.151	449.306	345.318	406.841	506.705	652.61	2334.1	5899.21	0.0796974	0.0761639	0.0585363	0.0689654	0.0858938	0.110627	0.395663	1
XM_001476612	3	BLOCK1	XM_001476612	chr5	138160965	138163219	XM_001476612	624083	XM_001476612	Gm15753	OTTMUSG00000025953	PREDICTED: Mus musculus hypothetical LOC624083 (LOC624083), mRNA."	87.1193	59.4026	65.4482	104.389	90.3961	49.9127	103.089	260.203	0.334812	0.228293	0.251527	0.401184	0.347406	0.191822	0.396188	1
BC113184	3	BLOCK1	BC113184	chrX	93908943	93912825	BC113184	76206	BC113184	Gpr165	6530406P05Rik	Mus musculus G protein-coupled receptor 165, mRNA (cDNA clone MGC:132943 IMAGE:40061761), complete cds."	26.7682	20.9442	12.8864	12.0503	8.647	14.2502	28.8541	72.5268	0.36908	0.288779	0.177678	0.16615	0.119225	0.196482	0.397841	1
BC085323	3	BLOCK1	BC085323	chr9	45127182	45155663	BC085323	214531	BC085323	Tmprss13	BC010843#MGC103261#Tpmrss13	Mus musculus transmembrane protease, serine 13, mRNA (cDNA clone MGC:103261 IMAGE:30734093), complete cds."	51.6106	71.6034	48.6566	64.5513	15.3649	30.4128	84.5453	212.274	0.243132	0.337316	0.229216	0.304094	0.0723823	0.143271	0.398283	1
BC024062	3	BLOCK1	BC024062	chrX	160707480	160810945	BC024062	69656	BC024062	Pir	2310042L19Rik	Mus musculus pirin, mRNA (cDNA clone MGC:37739 IMAGE:5067536), complete cds."	185.107	130.047	114.702	129.864	274.057	255.697	338.915	844.877	0.219093	0.153925	0.135762	0.153708	0.324375	0.302644	0.401141	1
BC042793	3	BLOCK1	BC042793	chr7	52976589	52984862	BC042793	73813	BC042793	Fam83e	4930403C10Rik	Mus musculus RIKEN cDNA 4930403C10 gene, mRNA (cDNA clone IMAGE:4208758), partial cds."	10.6864	17.7268	20.8803	16.5092	17.1595	10.0847	24.16	59.852	0.178547	0.296177	0.348866	0.275834	0.286699	0.168494	0.403662	1
BC140126	3	BLOCK1	BC140126	chr11	58356021	58356958	BC140126	259148	BC140126	Olfr329	MOR275-6P	Synthetic construct Mus musculus clone IMAGE:100001157, MGC:167528 olfactory receptor 329 (Olfr329) mRNA, encodes complete protein."	14.4226	13.4881	19.5303	16.9021	11.2084	19.0454	17.6608	43.7091	0.329968	0.308588	0.446825	0.386695	0.256432	0.435731	0.404053	1
BC106162	3	BLOCK1	BC106162	chr12	114496930	116597801	BC106162	111507	BC106162	Igh	MGC102661#MGC102662#MGC103226#MGC118125#MGC28019#MGC36307#MGC6486#MGC6522#MGC6529#MGC6628#MGC6740#MGC68276#MGC68378	Mus musculus immunoglobulin heavy chain complex, mRNA (cDNA clone MGC:118133 IMAGE:4218485), complete cds."	29.6382	26.7893	12.0776	28.0458	20.1149	34.0806	62.6942	154.978	0.191241	0.172858	0.0779309	0.180966	0.129792	0.219906	0.404535	1
BC026801	3	BLOCK1	BC026801	chrX	160578411	160626350	BC026801	70008	BC026801	Ace2	2010305L05Rik	Mus musculus angiotensin I converting enzyme (peptidyl-dipeptidase A) 2, mRNA (cDNA clone MGC:25940 IMAGE:4236529), complete cds."	13.4853	45.0965	14.1691	9.6611	10.2202	21.4875	66.9366	165.041	0.0817086	0.273244	0.0858518	0.0585375	0.0619251	0.130195	0.405575	1
BC107030	3	BLOCK1	BC107030	chr2	145760540	145789552	BC107030,BC107031	78774	BC107030	4930529M08Rik	BB178539#BC024760#MGC129508#MGC129509#MGC58680	Mus musculus RIKEN cDNA 4930529M08 gene, mRNA (cDNA clone MGC:129508 IMAGE:40050496), complete cds."	15.4882	15.9717	22.3121	12.916	17.7158	19.616	83.5374	205.971	0.0751961	0.0775435	0.108327	0.0627079	0.0860112	0.0952368	0.405579	1
BC059814	3	BLOCK1	BC059814	chr17	5492556	5753811	BC059814	224454	BC059814	Zdhhc14	B530001K09Rik#MGC29194#New1cp	Mus musculus zinc finger, DHHC domain containing 14, mRNA (cDNA clone MGC:69577 IMAGE:6813525), complete cds."	390.019	301.901	402.106	376.434	341.691	523.734	873.422	2149.88	0.181414	0.140427	0.187037	0.175095	0.158935	0.243611	0.406265	1
BC027504	3	BLOCK1	BC027504	chr15	78681293	78685926	BC027504	107753	BC027504	Lgals2	2200008F12Rik#AI324147	Mus musculus lectin, galactose-binding, soluble 2, mRNA (cDNA clone MGC:41038 IMAGE:1434603), complete cds."	45.9445	41.7355	80.4823	57.974	37.2422	55.6288	186.502	458.851	0.100129	0.0909565	0.1754	0.126346	0.081164	0.121235	0.406455	1
L07509	3	BLOCK1	L07509	chr18	82644514	82755029	L07509	17196	L07509	Mbp	C76307#Hmbpr#R75289#golli-mbp#mld#shi	alt 'C76307#Hmbpr#R75289#golli-mbp#mld#shi'"	174.755	219.298	179.93	157.795	167.738	153.493	370.962	912.475	0.191518	0.240333	0.197189	0.172931	0.183828	0.168216	0.406545	1
AK047984	3	BLOCK1	AK047984	chrX	160414784	160416334	AK047984	56078	AK047984	Car5b	7330410H16Rik#CAVB#CarVb#D730005F19Rik	Mus musculus 16 days embryo head cDNA, RIKEN full-length enriched library, clone:C130026L13 product:unclassifiable, full insert sequence."	54.2623	130.698	37.469	29.5163	20.564	43.2905	286.259	700.626	0.0774483	0.186545	0.0534793	0.0421284	0.0293509	0.0617883	0.408576	1
AK010630	3	BLOCK1	AK010630	chr8	87435234	87438411	AK010630	13423	AK010630	Dnase2a	Dnase2	Mus musculus ES cells cDNA, RIKEN full-length enriched library, clone:2410038B05 product:unclassifiable, full insert sequence."	248.427	418.118	271.042	268.703	161.002	334.048	442.809	1078.99	0.230241	0.38751	0.251201	0.249032	0.149216	0.309594	0.410393	1
BC120564	3	BLOCK1	BC120564	chr11	11015856	11166680	BC120564	319922	BC120564	Vwc2	A930041G11Rik#PSST739#UNQ739#cradin	Mus musculus von Willebrand factor C domain containing 2, mRNA (cDNA clone MGC:155801 IMAGE:40129487), complete cds."	152.111	69.4637	185.532	223.523	246.767	216.91	464.767	1130.84	0.134512	0.0614268	0.164066	0.197661	0.218216	0.191813	0.410993	1
BC100525	3	BLOCK1	BC100525	chr6	72463645	72470644	BC100525	71130	BC100525	Sh2d6	4933424C13Rik#MGC118386	Mus musculus SH2 domain containing 6, mRNA (cDNA clone MGC:118386 IMAGE:30920200), complete cds."	13.8772	15.113	15.1092	16.8115	13.2213	23.5594	21.7035	52.749	0.26308	0.286508	0.286436	0.318707	0.250646	0.446632	0.411449	1
BC032877	3	BLOCK1	BC032877	chr2	163646644	163658883	BC032877	22403	BC032877	Wisp2	Ccn5#Crgr4#Ctgfl#Rcop1	Mus musculus WNT1 inducible signaling pathway protein 2, mRNA (cDNA clone MGC:41105 IMAGE:1067632), complete cds."	68.0411	61.4221	124.289	107.372	63.7325	391.106	494.832	1199.51	0.0567241	0.051206	0.103617	0.0895134	0.0531321	0.326055	0.412528	1
BC013478	3	BLOCK1	BC013478	chr4	133899623	133908580	BC013478	230810	BC013478	Slc30a2	6030430C21#MGC130593#Znt2	Mus musculus solute carrier family 30 (zinc transporter), member 2, mRNA (cDNA clone IMAGE:4239648), partial cds."	57.3679	37.3318	65.4218	85.4655	82.3742	82.1989	150.233	363.262	0.157924	0.102768	0.180095	0.235272	0.226763	0.22628	0.413568	1
AK007826	3	BLOCK1	AK007826	chr12	114496926	114667344	AK007826	N/A	AK007826	N/A	N/A	Mus musculus 10 day old male pancreas cDNA, RIKEN full-length enriched library, clone:1810048H17 product:similar to Ig heavy chain precursor [Mus musculus], full insert sequence."	26.6553	20.4822	29.5846	39.7223	27.008	21.8673	78.2273	188.411	0.141474	0.10871	0.157021	0.210828	0.143346	0.116062	0.415194	1
BC096761	3	BLOCK1	BC096761	chr9	55937970	55976695	BC096761	19200	BC096761	Pstpip1	CD2BP1#def-2	Mus musculus proline-serine-threonine phosphatase-interacting protein 1, mRNA (cDNA clone MGC:107375 IMAGE:30040955), complete cds."	288.335	341.316	378.495	434.214	346.494	204.627	527.522	1265.76	0.227797	0.269654	0.299027	0.343048	0.273745	0.161664	0.416765	1
BC037629	3	BLOCK1	BC037629	chr2	172978589	172984772	BC037629	18534	BC037629	Pck1	AI265463#PEPCK#Pck-1	Mus musculus phosphoenolpyruvate carboxykinase 1, cytosolic, mRNA (cDNA clone MGC:46881 IMAGE:4973187), complete cds."	115.217	277.722	183.159	211.949	1384.91	3181.93	6978.2	16742.4	0.00688176	0.016588	0.0109398	0.0126594	0.082719	0.190052	0.416798	1
AK186862	3	BLOCK1	AK186862	chr8	97356414	97361942	AK186862	109006	AK186862	Ciapin1	2810413N20Rik#AA617265#AU021794#MGC29983#anamorsin	Mus musculus cDNA, clone:Y0G0139A15, strand:minus, reference:ENSEMBL:Mouse-Transcript-ENST:ENSMUST00000034233, based on BLAT search."	322.553	302.214	340.648	312.409	302.414	223.512	447.801	1072.07	0.300869	0.281897	0.317748	0.291407	0.282084	0.208486	0.417697	1
BC034902	3	BLOCK1	BC034902	chr2	136327645	136341250	BC034902	228642	BC034902	BC034902	A530021K05#MGC41714	Mus musculus cDNA sequence BC034902, mRNA (cDNA clone MGC:41714 IMAGE:1364939), complete cds."	14.1831	39.8937	12.2597	29.3428	19.6629	31.2213	122.082	291.965	0.0485781	0.136639	0.0419903	0.100501	0.0673467	0.106935	0.418138	1
BC018222	3	BLOCK1	BC018222	chr9	31233784	31271779	BC018222,BC026654	235135	BC018222	Tmem45b	BC018222#MGC25912#MGC37581	Mus musculus transmembrane protein 45b, mRNA (cDNA clone MGC:25912 IMAGE:4221959), complete cds."	26.6161	54.7909	28.0356	21.9588	25.9698	42.489	406.717	966.771	0.0275309	0.0566741	0.0289992	0.0227136	0.0268624	0.0439494	0.420697	1
AK002300	3	BLOCK1	AK002300	chr4	62170203	62180928	AK002300	17025	AK002300	Alad	Lv	Mus musculus adult male kidney cDNA, RIKEN full-length enriched library, clone:0610007L13 product:aminolevulinate, delta-, dehydratase, full insert sequence."	1479.56	1406.21	1647.95	1848.96	1745.23	2820.61	2900.91	6891.19	0.214702	0.20406	0.239138	0.268308	0.253255	0.409306	0.420959	1
BC055930	3	BLOCK1	BC055930	chr4	62170203	62181097	BC055930	17025	BC055930	Alad	Lv	Mus musculus aminolevulinate, delta-, dehydratase, mRNA (cDNA clone MGC:68347 IMAGE:4207420), complete cds."	48.3607	60.4199	51.8923	49.812	84.2783	80.0623	105.754	251.134	0.192569	0.240588	0.206632	0.198348	0.335591	0.318803	0.421107	1
AK018651	3	BLOCK1	AK018651	chr8	87435234	87446814	AK018651	13423	AK018651	Dnase2a	Dnase2	Mus musculus adult male cecum cDNA, RIKEN full-length enriched library, clone:9130026D18 product:syntrophin associated serine/threonine kinase, full insert sequence."	63.733	87.3132	64.9848	64.4923	45.0267	131.755	247.256	586.784	0.108614	0.148799	0.110747	0.109908	0.0767347	0.224538	0.421375	1
BC146457	3	BLOCK1	BC146457	chr6	83621678	83627793	BC146457	246278	BC146457	Cd207	-	Synthetic construct Mus musculus clone IMAGE:100015155, MGC:180400 CD 207 antigen (Cd207) mRNA, encodes complete protein."	45.0492	87.7693	68.9186	68.5416	101.078	173.692	158.211	374.769	0.120205	0.234196	0.183896	0.18289	0.269707	0.463465	0.422156	1
AK171134	3	BLOCK1	AK171134	chr16	10545479	10744964	AK171134	74374	AK171134	Clec16a	4932416N17Rik#AW742259#KIAA0350#mKIAA0350	Mus musculus NOD-derived CD11c +ve dendritic cells cDNA, RIKEN full-length enriched library, clone:F630227C02 product:Hypothetical Gram-positive cocci surface protein 'anchoring' hexapeptide/C-type lectin domain containing protein homolog [Mus musculus], full insert sequence."	599.916	686.316	713.261	780.528	540.994	694.144	1518.33	3590.35	0.167091	0.191156	0.198661	0.217396	0.15068	0.193336	0.422893	1
AK006581	3	BLOCK1	AK006581	chr4	42237747	42269475	AK006581	75952	AK006581	4930578G10Rik	1700031K17Rik	Mus musculus adult male testis cDNA, RIKEN full-length enriched library, clone:1700031K17 product:unclassifiable, full insert sequence."	23.5257	26.422	33.6359	36.3141	19.6627	19.9222	33.2257	78.2583	0.300616	0.337626	0.429806	0.464029	0.251254	0.25457	0.424565	1
BC018493	3	BLOCK1	BC018493	chr3	79617067	79645651	BC018493	70652	BC018493	Tmem144	1110057I03Rik#5730537D05Rik	Mus musculus transmembrane protein 144, mRNA (cDNA clone MGC:27961 IMAGE:3593194), complete cds."	1180.25	1201.57	1484.89	1579.17	1181.99	973.57	2349.64	5534.05	0.21327	0.217124	0.268319	0.285355	0.213585	0.175924	0.424578	1
AK039764	3	BLOCK1	AK039764	chr3	32849533	32981951	AK039764,AK083141	58869	AK039764	Pex5l	1700016J08Rik#PXR2#Pex2#TRIP8b	Mus musculus adult male spinal cord cDNA, RIKEN full-length enriched library, clone:A330105G06 product:peroxin 2, full insert sequence."	11.576	10.6439	10.8792	10.8097	19.7686	12.0146	43.7855	102.954	0.112438	0.103385	0.10567	0.104995	0.192014	0.116698	0.425291	1
AK008028	3	BLOCK1	AK008028	chr11	76715660	76730088	AK008028	66601	AK008028	Tmigd1	2010002A20Rik#Tmigd	Mus musculus adult male small intestine cDNA, RIKEN full-length enriched library, clone:2010002A20 product:hypothetical Immunoglobulin and major histocompatibility complex domain/Immunoglobulin C-2 type/Immunoglobulin subtype containing protein, full insert sequence."	12.7136	9.9683	11.9279	15.7235	16.4273	15.3468	17.6822	41.5694	0.30584	0.239799	0.286939	0.378247	0.395178	0.369185	0.425366	1
BC116888	3	BLOCK1	BC116888	chr12	4776256	4785044	BC116888,BC116890	382562	BC116888	Pfn4	2900024P18Rik	Mus musculus profilin family, member 4, mRNA (cDNA clone MGC:151265 IMAGE:40126207), complete cds."	106.096	75.9773	127.525	105.46	160.434	134.16	301.209	708.095	0.149833	0.107298	0.180097	0.148935	0.226572	0.189467	0.42538	1
AK045719	3	BLOCK1	AK045719	chr7	63023547	63034203	AK045719	233274	AK045719	Siglech	6430529G09Rik#MGC106898#Siglec-H	Mus musculus adult male corpora quadrigemina cDNA, RIKEN full-length enriched library, clone:B230307G20 product:weakly similar to Myeloid cell surface antigen CD33 precursor (gp67) (Siglec-3) [Homo sapiens], full insert sequence."	11.9815	39.7855	7.7335	6.4913	11.791	11.9985	51.1972	120.291	0.099604	0.330743	0.0642898	0.0539632	0.0980204	0.0997454	0.42561	1
DQ458792	3	BLOCK1	DQ458792	chr17	44744853	44951576	DQ458792	12393	DQ458792	Runx2	AML3#Cbf#Cbfa-1#Cbfa1#LS3#Osf2#PEBP2aA#Pebp2a1#Pebpa2a	alt 'AML3#Cbf#Cbfa-1#Cbfa1#LS3#Osf2#PEBP2aA#Pebp2a1#Pebpa2a'"	24.0105	21.8406	26.4492	10.4066	13.2669	17.5672	36.7236	86.2623	0.278343	0.253188	0.306614	0.120639	0.153797	0.203649	0.42572	1
AK031254	3	BLOCK1	AK031254	chr2	102390317	102475805	AK031254	210622	AK031254	Pamr1	5930437L24#E430002G05Rik#Ramp	Mus musculus 13 days embryo forelimb cDNA, RIKEN full-length enriched library, clone:5930437L24 product:hypothetical Sushi domain / SCR repeat / CCP module/CUB domain/EGF-like domain containing protein, full insert sequence."	34.235	17.3209	26.285	29.452	23.48	29.9626	30.986	72.7385	0.470659	0.238126	0.361363	0.404902	0.3228	0.411922	0.425992	1
BC004704	3	BLOCK1	BC004704	chr18	82723937	82755029	BC004704	17196	BC004704	Mbp	C76307#Hmbpr#R75289#golli-mbp#mld#shi	Mus musculus myelin basic protein, mRNA (cDNA clone MGC:6184 IMAGE:3499588), complete cds."	201.088	277.982	211.632	203.814	172.212	319.123	536.861	1245.88	0.161403	0.223121	0.169865	0.163591	0.138225	0.256143	0.430909	1
BC061138	3	BLOCK1	BC061138	chr5	91223566	91230927	BC061138	20309	BC061138	Cxcl15	Scyb15#lungkine#weche	Mus musculus chemokine (C-X-C motif) ligand 15, mRNA (cDNA clone MGC:74270 IMAGE:30298837), complete cds."	10.339	9.1353	8.8064	12.2598	11.6504	7.7883	11.4456	26.557	0.389314	0.343988	0.331604	0.461641	0.438694	0.293267	0.430982	1
XM_892557	3	BLOCK1	XM_892557	chrX	8213600	8222399	XM_892557	627853	XM_892557	Gm6797	EG627853	PREDICTED: Mus musculus predicted gene, EG627853 (EG627853), mRNA."	8.1981	9.1684	14.0071	6.7391	7.1689	12.5926	14.7906	34.2598	0.239292	0.267614	0.408849	0.196706	0.209251	0.367562	0.431719	1
BC115709	3	BLOCK1	BC115709	chr14	63801472	63812362	BC115709	382913	BC115709	Neil2	Gm1212#NEH2	Mus musculus nei like 2 (E. coli), mRNA (cDNA clone IMAGE:40058278), partial cds."	32.2813	24.4659	36.1651	24.5303	26.9865	10.5597	33.6401	77.8413	0.414707	0.314305	0.4646	0.315132	0.346686	0.135657	0.432163	1
AK140325	3	BLOCK1	AK140325	chr5	136694018	136720724	AK140325,BC057334	23921	AK140325	Sh2b2	Aps	Mus musculus 4 days neonate male adipose cDNA, RIKEN full-length enriched library, clone:B430112H10 product:adaptor protein with pleckstrin homology and src, full insert sequence."	148.473	189.331	103.642	103.687	85.5983	147.707	172.598	398.738	0.372357	0.474825	0.259925	0.260038	0.214673	0.370436	0.432861	1
AK122358	3	BLOCK1	AK122358	chr17	25379603	25393211	AK122358	545192	AK122358	Baiap3	Bap3#Gm937	Mus musculus mRNA for mKIAA0734 protein."	36.0861	17.9646	19.1255	24.5761	13.7132	14.32	43.6234	100.626	0.358615	0.178528	0.190065	0.244231	0.136278	0.142309	0.433519	1
BC133678	3	BLOCK1	BC133678	chr12	117724308	118515154	BC133678	19276	BC133678	Ptprn2	4930425H11Rik#IA2beta#KIAA0387#PTP-NP#Phol#mKIAA0387#phogrin	Mus musculus protein tyrosine phosphatase, receptor type, N polypeptide 2, mRNA (cDNA clone MGC:150084 IMAGE:40109882), complete cds."	22.8767	31.6844	28.6861	29.8646	26.5114	20.1804	32.3057	74.4887	0.307116	0.425358	0.385107	0.400928	0.355912	0.270919	0.433699	1
BC054782	3	BLOCK1	BC054782	chr17	35106137	35109069	BC054782	193740	BC054782	Hspa1a	Hsp70-3#Hsp70.3#Hsp72#MGC189852#hsp68#hsp70A1	Mus musculus heat shock protein 1A, mRNA (cDNA clone MGC:65617 IMAGE:6815894), complete cds."	145.722	207.188	133.578	132.319	108.008	155.081	626.19	1441.83	0.101068	0.143698	0.0926449	0.0917719	0.0749106	0.107559	0.434303	1
AK046134	3	BLOCK1	AK046134	chr9	86589492	86595284	AK046134	319556	AK046134	A330041J22Rik	-	Mus musculus adult male corpora quadrigemina cDNA, RIKEN full-length enriched library, clone:B230343M05 product:unclassifiable, full insert sequence."	15.007	11.348	13.1691	15.2357	21.6351	17.0711	29.5738	68.0243	0.220612	0.166823	0.193594	0.223974	0.31805	0.250956	0.434753	1
AK170943	3	BLOCK1	AK170943	chr8	41597136	41628970	AK170943	52348	AK170943	Vps37a	2210018P21Rik#4930592A21Rik#AW261445#D8Ertd531e	Mus musculus NOD-derived CD11c +ve dendritic cells cDNA, RIKEN full-length enriched library, clone:F630211P13 product:hypothetical Modifier of rudimentary (Mod/Proline-rich region profile/Ubiquitin-conjugating enzymes containing protein, full insert sequence."	118.107	99.4073	94.1103	130.663	61.0869	76.6302	114.597	263.37	0.448445	0.377443	0.357331	0.496118	0.231943	0.29096	0.435117	1
AK132680	3	BLOCK1	AK132680	chr11	62660570	62690967	AK132680	213980	AK132680	Fbxw10	Fbw10#HREP#SM25H2#SM2SH2	Mus musculus adult male testis cDNA, RIKEN full-length enriched library, clone:4921522I21 product:hypothetical G-protein beta WD-40 repeat/Cyclin-like F-box containing protein, full insert sequence."	12.8863	18.7643	11.0683	13.7438	14.0964	10.6771	29.1399	66.8563	0.192746	0.280666	0.165554	0.205572	0.210846	0.159702	0.435859	1
BC113126	3	BLOCK1	BC113126	chr15	76875158	76887537	BC113126	71939	BC113126	Apol6	2310076O14Rik	Mus musculus cDNA clone IMAGE:40057219, with apparent retained intron."	35.6503	119.048	45.6251	53.2407	92.7903	50.8615	249.69	572.672	0.0622526	0.207882	0.0796706	0.092969	0.162031	0.0888144	0.436009	1
AK137700	3	BLOCK1	AK137700	chr8	74104414	74110607	AK137700	26457	AK137700	Slc27a1	FATP1#Fatp	Mus musculus adult female vagina cDNA, RIKEN full-length enriched library, clone:9930101G10 product:solute carrier family 27 (fatty acid transporter), member 1, full insert sequence."	178.427	218.804	304.027	347.511	1070.97	1252.27	2157.72	4947.15	0.0360666	0.0442284	0.0614551	0.0702448	0.216482	0.253129	0.436153	1
AK009383	3	BLOCK1	AK009383	chr1	60835689	60860632	AK009383	76443	AK009383	2310016D23Rik	-	Mus musculus adult male tongue cDNA, RIKEN full-length enriched library, clone:2310016D23 product:unclassifiable, full insert sequence."	12.9192	11.7139	8.7372	13.146	8.3881	27.1249	27.0781	61.9718	0.208469	0.18902	0.140987	0.212129	0.135353	0.437697	0.436942	1
AK203233	3	BLOCK1	AK203233	chr11	102964832	102965334	AK203233	67131	AK203233	Acbd4	2010009P05Rik#2010015A21Rik#AI849317	Mus musculus cDNA, clone:Y1G0144D17, strand:minus, reference:ENSEMBL:Mouse-Transcript-ENST:ENSMUST00000024492, based on BLAT search."	273.141	300.633	410.491	417.494	503.735	613.216	1070.39	2448.3	0.111564	0.122793	0.167664	0.170524	0.205749	0.250467	0.437197	1
AK020536	3	BLOCK1	AK020536	chr7	118066974	118125609	AK020536	17540	AK020536	Mrvi1	BB115629#Irag#Ris1	Mus musculus adult male urinary bladder cDNA, RIKEN full-length enriched library, clone:9530002K19 product:MRV integration site 1, full insert sequence."	116.305	69.7297	112.327	129.728	104.231	198.577	215.016	490.981	0.236883	0.142021	0.22878	0.264222	0.21229	0.404449	0.437931	1
AK039436	3	BLOCK1	AK039436	chr2	181313184	181319820	AK039436	100271841	AK039436	Uckl1os	-	Mus musculus adult male spinal cord cDNA, RIKEN full-length enriched library, clone:A330042M09 product:unclassifiable, full insert sequence."	207.707	267.626	193.623	187.154	92.6643	105.265	646.185	1471.83	0.141121	0.181831	0.131552	0.127157	0.0629584	0.0715197	0.439034	1
AK163133	3	BLOCK1	AK163133	chr7	6316014	6335315	AK163133	330463	AK163133	Zfp78	A330079D15#KRAB12#MGC102644#Zfp77	Mus musculus 7 days neonate cerebellum cDNA, RIKEN full-length enriched library, clone:A730020A03 product:zinc finger protein 78, full insert sequence."	46.4667	26.4549	48.9974	49.1856	40.2682	40.0288	47.2301	107.566	0.431983	0.245941	0.45551	0.45726	0.374358	0.372132	0.43908	1
XM_485681	3	BLOCK1	XM_485681	chr5	123703864	123776806	XM_485681	269701	XM_485681	Wdr66	4930415N18Rik#4933428F06Rik#5031404N07#MGC33630	PREDICTED: Mus musculus WD repeat domain 66 (Wdr66), mRNA."	55.2352	54.454	59.6455	92.6331	80.4367	104.745	140.51	319.86	0.172685	0.170243	0.186474	0.289605	0.251474	0.32747	0.439287	1
BC028509	3	BLOCK1	BC028509	chr2	164179805	164182243	BC028509	20568	BC028509	Slpi	-	Mus musculus secretory leukocyte peptidase inhibitor, mRNA (cDNA clone MGC:41142 IMAGE:1513866), complete cds."	70.2004	82.0651	154.914	121.038	289.258	370.635	417.941	947.667	0.074077	0.0865969	0.163469	0.127722	0.305231	0.391103	0.441021	1
AK170321	3	BLOCK1	AK170321	chr19	33212236	33466755	AK170321	67795	AK170321	Rnls	6530404N21Rik#AI452315#AW060440#C10orf59	Mus musculus NOD-derived CD11c +ve dendritic cells cDNA, RIKEN full-length enriched library, clone:F630047D06 product:hypothetical protein, full insert sequence."	615.235	565.822	967.342	876.138	1150.45	826.606	1564.95	3546.58	0.173473	0.15954	0.272754	0.247038	0.324382	0.233071	0.441255	1
AK138641	3	BLOCK1	AK138641	chr7	116177832	116226838	AK138641	320360	AK138641	Ric3	E130307J04Rik	Mus musculus adult male spinal cord cDNA, RIKEN full-length enriched library, clone:A330090D22 product:RIC3 homolog [Homo sapiens], full insert sequence."	44.1335	33.2896	30.4586	28.5434	33.6177	18.7605	66.9054	151.251	0.29179	0.220096	0.201378	0.188716	0.222265	0.124036	0.442348	1
BC006879	3	BLOCK1	BC006879	chr9	106342389	106349967	BC006879	68644	BC006879	Abhd14a	1110013B16Rik#AW558221#Dorz1	Mus musculus abhydrolase domain containing 14A, mRNA (cDNA clone MGC:6788 IMAGE:2647263), complete cds."	270.56	195.815	341.323	226.467	306.885	196.626	305.418	690.041	0.392093	0.283773	0.494642	0.328194	0.444735	0.284949	0.442608	1
M61737	3	BLOCK1	M61737	chr6	113374629	113385754	M61737	14311	M61737	Cidec	CIDE-3#Fsp27	M.musculus adipocyte-specific mRNA, partial cds."	134.968	434.822	135.03	162.003	54.4393	801.282	4219.07	9508.6	0.0141943	0.0457293	0.0142008	0.0170376	0.00572527	0.0842692	0.443711	1
AK054112	3	BLOCK1	AK054112	chr6	113695661	113884675	AK054112	11941	AK054112	Atp2b2	D6Abb2e#PMCA2#dfw#jog#wms#wri	Mus musculus 2 days pregnant adult female oviduct cDNA, RIKEN full-length enriched library, clone:E230020E04 product:ATPase, Ca++ transporting, plasma membrane 2, full insert sequence."	74.3684	57.7808	78.6287	48.9947	86.2233	95.0956	130.326	293.095	0.253735	0.19714	0.26827	0.167163	0.294182	0.324453	0.444655	1
BC009165	3	BLOCK1	BC009165	chr7	104561466	104566020	BC009165	21835	BC009165	Thrsp	S14	Mus musculus thyroid hormone responsive SPOT14 homolog (Rattus), mRNA (cDNA clone MGC:6563 IMAGE:2811774), complete cds."	98.207	293.825	134.405	156.85	611.91	629.665	2783.05	6244.4	0.0157272	0.0470542	0.0215241	0.0251185	0.0979934	0.100837	0.445687	1
AK010071	3	BLOCK1	AK010071	chr8	4134732	4137705	AK010071	70192	AK010071	Cd209g	2310066I10Rik#AI481039	Mus musculus adult male tongue cDNA, RIKEN full-length enriched library, clone:2310066I10 product:weakly similar to DC-SIGN NECK-LESS ISOFORM [Mus musculus], full insert sequence."	106.911	88.7938	79.5521	105.206	79.0502	46.9815	107.343	240.087	0.445303	0.36984	0.331347	0.438201	0.329257	0.195685	0.447102	1
EF408739	3	BLOCK1	EF408739	chrX	160577312	160626350	EF408739	70008	EF408739	Ace2	2010305L05Rik	alt '2010305L05Rik'"	40.4011	128.68	63.4455	46.9531	67.2336	100.634	154.93	346.489	0.116601	0.371383	0.18311	0.135511	0.194042	0.29044	0.447143	1
BC054765	3	BLOCK1	BC054765	chr7	35971460	35986130	BC054765	53896	BC054765	Slc7a10	AL024237#Asc-1#D7Bwg0847e	Mus musculus solute carrier family 7 (cationic amino acid transporter, y+ system), member 10, mRNA (cDNA clone MGC:64793 IMAGE:6414759), complete cds."	157.323	260.035	125.529	96.1853	45.4524	55.696	242.371	541.145	0.290723	0.480528	0.23197	0.177744	0.0839931	0.102923	0.447886	1
AK008207	3	BLOCK1	AK008207	chr11	102966018	102973513	AK008207	67131	AK008207	Acbd4	2010009P05Rik#2010015A21Rik#AI849317	Mus musculus adult male small intestine cDNA, RIKEN full-length enriched library, clone:2010012F14 product:hypothetical protein, full insert sequence."	266.935	299.402	411.527	425.15	612.345	903.046	856.738	1911.78	0.139626	0.156609	0.215259	0.222384	0.320301	0.472359	0.448136	1
AK138541	3	BLOCK1	AK138541	chr16	17562092	17572104	AK138541	18440	AK138541	P2rx6	MGC141601#P2rxl1#P2x6#P2xm	Mus musculus adult male spinal cord cDNA, RIKEN full-length enriched library, clone:A330053O19 product:purinergic receptor P2X-like 1, orphan receptor, full insert sequence."	126.393	94.4603	91.5952	105.002	129.449	106.605	381.114	849.474	0.14879	0.111199	0.107826	0.123608	0.152387	0.125495	0.448646	1
BC028890	3	BLOCK1	BC028890	chr7	35904321	35906499	BC028890	12606	BC028890	Cebpa	C/ebpalpha#CBF-A#Cebp	Mus musculus CCAAT/enhancer binding protein (C/EBP), alpha, mRNA (cDNA clone MGC:19302 IMAGE:4160963), complete cds."	705.783	1178.24	595.979	641.062	974.561	2281.37	2787.98	6207.93	0.113691	0.189796	0.096003	0.103265	0.156987	0.367493	0.4491	1
BC046974	3	BLOCK1	BC046974	chr4	41604528	41642446	BC046974	12804	BC046974	Cntfr	Cntfralpha	Mus musculus ciliary neurotrophic factor receptor, mRNA (cDNA clone MGC:54584 IMAGE:6389656), complete cds."	737.857	389.623	263.326	153.942	123.715	245.444	1081.82	2408.52	0.306353	0.161768	0.109331	0.0639156	0.0513657	0.101907	0.449164	1
AK045744	3	BLOCK1	AK045744	chr17	6635807	6641499	AK045744	100040596	AK045744	Tmem181d-ps	ENSMUSG00000079729	Mus musculus adult male corpora quadrigemina cDNA, RIKEN full-length enriched library, clone:B230309D09 product:unclassifiable, full insert sequence."	103.333	91.1136	108.962	126.044	66.8546	105.077	119.145	263.467	0.392205	0.345825	0.413568	0.478406	0.253749	0.398825	0.452219	1
BC116823	3	BLOCK1	BC116823	chr7	109245509	109248555	BC116823	11875	BC116823	Art5	MGC151200#MGC151226#Yac-2	Mus musculus ADP-ribosyltransferase 5, mRNA (cDNA clone MGC:151200 IMAGE:40126142), complete cds."	57.2505	43.0604	65.9887	73.7417	110.87	79.5763	689.958	1525.38	0.0375319	0.0282293	0.0432604	0.0483431	0.0726835	0.0521681	0.452318	1
BC139790	3	BLOCK1	BC139790	chr2	120289608	120330235	BC139790	12335	BC139790	Capn3	AI323605#Capa-3#Capa3#Lp82#p94	Mus musculus calpain 3, mRNA (cDNA clone MGC:156341 IMAGE:40047690), complete cds."	103.466	116.761	81.6013	86.6878	89.2531	68.7676	156.017	343.476	0.301232	0.339939	0.237575	0.252384	0.259852	0.200211	0.45423	1
BC016128	3	BLOCK1	BC016128	chr14	60097840	60166077	BC016128	69008	BC016128	Cab39l	1500031K13Rik#2810425O13Rik#4930520C08Rik#AA589432#MO2L	Mus musculus calcium binding protein 39-like, mRNA (cDNA clone MGC:28889 IMAGE:4911640), complete cds."	78.0254	70.1004	63.7507	44.2219	29.9215	27.1319	75.0338	164.662	0.473851	0.425722	0.38716	0.268561	0.181714	0.164773	0.455683	1
AK019114	3	BLOCK1	AK019114	chr8	3671187	3672321	AK019114	68234	AK019114	2400009B08Rik	-	Mus musculus ES cells cDNA, RIKEN full-length enriched library, clone:2410038O20 product:unclassifiable, full insert sequence."	119.959	122.234	83.9813	81.0784	80.1743	93.4661	180.034	394.826	0.303828	0.30959	0.212704	0.205352	0.203062	0.236727	0.455984	1
NM_001085515	3	BLOCK1	NM_001085515	chr4	41442636	41450109	NM_001085515,XM_283952	329828	NM_001085515	AI464131	AA408153#AI604836#Gm762#MGC175917	Mus musculus expressed sequence AI464131 (AI464131), mRNA."	526.604	539.766	761.228	795.757	818.164	1147.62	1181.05	2589.73	0.203344	0.208426	0.293942	0.307275	0.315927	0.443144	0.456052	1
XM_001473420	3	BLOCK1	XM_001473420	chr1	85107921	85115098	XM_001473420	100039742	XM_001473420	Gm2397	-	PREDICTED: Mus musculus similar to SP140 nuclear body protein family member (LOC100039742), mRNA."	44.0999	56.4597	69.2835	55.8004	50.9559	37.0939	108.975	238.644	0.184793	0.236585	0.290321	0.233822	0.213522	0.155436	0.456643	1
AK016965	3	BLOCK1	AK016965	chr5	123739890	123776803	AK016965	269701	AK016965	Wdr66	4930415N18Rik#4933428F06Rik#5031404N07#MGC33630	Mus musculus adult male testis cDNA, RIKEN full-length enriched library, clone:4933428F06 product:hypothetical Diisopropylfluorophosphatase (phosphotriesterase, DFP) structure containing protein, full insert sequence."	32.4274	44.7557	24.9691	55.88	38.1898	45.0303	64.9409	141.785	0.228708	0.315658	0.176105	0.394117	0.26935	0.317595	0.458023	1
AF014117	3	BLOCK1	AF014117	chr19	58311181	58529849	AF014117	N/A	AF014117	N/A	N/A	Mus musculus GDNF receptor alpha (GDNFR-alpha) mRNA, complete cds."	178.889	69.8311	48.3186	29.7946	181.999	274	318.841	695.517	0.257203	0.100402	0.0694715	0.042838	0.261675	0.393952	0.458423	1
AF127766	3	BLOCK1	AF127766	chr2	120289608	120330235	AF127766	12335	AF127766	Capn3	AI323605#Capa-3#Capa3#Lp82#p94	alt 'AI323605#Capa-3#Capa3#Lp82#p94'"	139.976	184.377	90.2743	86.9203	63.0941	56.5227	175.316	381.837	0.366586	0.482869	0.236421	0.227637	0.165238	0.148028	0.459139	1
AK086373	3	BLOCK1	AK086373	chr11	54981513	54998579	AK086373	246049	AK086373	Slc36a2	A530067G19Rik#PAT2#Tramd1	Mus musculus 15 days embryo head cDNA, RIKEN full-length enriched library, clone:D930024H10 product:weakly similar to LYSOSOMAL AMINO ACID TRANSPORTER 1 [Rattus norvegicus], full insert sequence."	57.159	122.162	60.1789	86.5393	55.1722	134.981	162.838	354.134	0.161405	0.344961	0.169933	0.244369	0.155795	0.381158	0.459819	1
BC115865	3	BLOCK1	BC115865	chr4	125702025	125721366	BC115865,BC116635	12986	BC115865	Csf3r	Cd114#Csfgr#G-CSFR#MGC141472#MGC141473	Mus musculus colony stimulating factor 3 receptor (granulocyte), mRNA (cDNA clone MGC:141473 IMAGE:40081337), complete cds."	65.1518	44.1683	58.3719	93.2863	58.8006	28.044	92.6596	200.557	0.324854	0.220228	0.291049	0.465136	0.293186	0.13983	0.462011	1
BC007193	3	BLOCK1	BC007193	chr1	84986881	85266725	BC007193	620078	BC007193	C130026I21Rik	4930565N07Rik#OTTMUSG00000029174	Mus musculus RIKEN cDNA C130026I21 gene, mRNA (cDNA clone MGC:8305 IMAGE:3593825), complete cds."	63.2531	47.0639	62.0764	82.9369	63.3561	84.8503	285.069	616.906	0.102533	0.0762902	0.100625	0.13444	0.1027	0.137542	0.462094	1
AK086420	3	BLOCK1	AK086420	chr2	12222947	12233942	AK086420	338535	AK086420	E030013I19Rik	-	Mus musculus 15 days embryo head cDNA, RIKEN full-length enriched library, clone:D930027H16 product:unclassifiable, full insert sequence."	54.3654	16.9631	28.0601	19.9628	20.4761	43.8897	130.688	282.777	0.192255	0.0599875	0.0992303	0.0705955	0.0724107	0.155209	0.462158	1
BC056625	3	BLOCK1	BC056625	chr11	70157650	70165519	BC056625,BC081546	11687	BC056625	Alox15	12-LO#Alox12l#L-12LO	Mus musculus arachidonate 15-lipoxygenase, mRNA (cDNA clone MGC:68140 IMAGE:5005087), complete cds."	40.9701	52.5181	23.2623	20.7904	28.4692	38.1065	213.714	460.894	0.0888926	0.113948	0.0504721	0.0451088	0.0617695	0.0826795	0.463693	1
AK052878	3	BLOCK1	AK052878	chr2	168591642	168593608	AK052878	N/A	AK052878	N/A	N/A	Mus musculus 16 days neonate heart cDNA, RIKEN full-length enriched library, clone:D830018J03 product:unclassifiable, full insert sequence."	88.0801	140.609	221.407	245.887	375.055	354.807	586.226	1260.66	0.0698683	0.111536	0.175628	0.195047	0.297507	0.281446	0.465016	1
AK154253	3	BLOCK1	AK154253	chr5	65344333	65351287	AK154253,BC055366	21899	AK154253	Tlr6	-	Mus musculus NOD-derived CD11c +ve dendritic cells cDNA, RIKEN full-length enriched library, clone:F630012E11 product:toll-like receptor 6, full insert sequence."	75.8967	43.8836	36.5684	47.5118	44.2701	46.1932	86.7539	186.401	0.407169	0.235426	0.196181	0.25489	0.237499	0.247816	0.465415	1
BC022165	3	BLOCK1	BC022165	chr9	66006073	66120049	BC022165	13143	BC022165	Dapk2	-	Mus musculus death-associated kinase 2, mRNA (cDNA clone MGC:13742 IMAGE:4016911), complete cds."	248.465	222.346	244.769	223.982	216.752	426.168	449.144	964.922	0.257498	0.230429	0.253667	0.232125	0.224632	0.441661	0.465472	1
BC010790	3	BLOCK1	BC010790	chr6	48487613	48491794	BC010790	76252	BC010790	Atp6v0e2	0610006O14Rik#NM9.2	Mus musculus ATPase, H+ transporting, lysosomal V0 subunit E2, mRNA (cDNA clone MGC:18845 IMAGE:4218132), complete cds."	938.835	588.122	737.031	690.519	957.803	538.157	1261.48	2705.35	0.347029	0.217392	0.272435	0.255242	0.35404	0.198923	0.46629	1
BC011129	3	BLOCK1	BC011129	chr3	14863537	14872373	BC011129	12350	BC011129	Car3	BB219044#Car-3	Mus musculus carbonic anhydrase 3, mRNA (cDNA clone MGC:18583 IMAGE:4195712), complete cds."	1012.68	1320.74	750.065	972.694	1728.46	3464.89	10082.7	21573.9	0.04694	0.0612192	0.0347672	0.0450866	0.0801179	0.160606	0.467357	1
BC026686	3	BLOCK1	BC026686	chr18	42804922	43219063	BC026686,BC088979	72930	BC026686	Ppp2r2b	2900026H06Rik#6330404L05Rik#E130009M08Rik#MGC113781#PP2A-PR55B#PR55-BETA#SCA12	Mus musculus protein phosphatase 2 (formerly 2A), regulatory subunit B (PR 52), beta isoform, mRNA (cDNA clone MGC:37708 IMAGE:5065516), complete cds."	35.9326	24.4665	31.9996	19.4287	23.2515	25.5454	49.2481	105.286	0.341285	0.232381	0.303929	0.184532	0.220841	0.242628	0.467754	1
BC021423	3	BLOCK1	BC021423	chr17	5731471	5753811	BC021423	224454	BC021423	Zdhhc14	B530001K09Rik#MGC29194#New1cp	Mus musculus zinc finger, DHHC domain containing 14, mRNA (cDNA clone IMAGE:5011304), complete cds."	263.716	187.316	292.829	268.124	317.913	471.517	653.142	1395.92	0.188919	0.134188	0.209775	0.192077	0.227745	0.337782	0.467894	1
BC049777	3	BLOCK1	BC049777	chr5	136699630	136720773	BC049777	23921	BC049777	Sh2b2	Aps	Mus musculus cDNA clone IMAGE:6336117, containing frame-shift errors."	95.4306	76.7973	68.9045	67.3506	32.928	61.4686	93.9586	200.208	0.476657	0.383587	0.344164	0.336403	0.164469	0.307023	0.469304	1
XM_001472855	3	BLOCK1	XM_001472855	chr2	65508552	65605508	XM_001472855,XM_001472870,XM_001472890,XM_001472911,XM_001472929	110876	XM_001472855	Scn2a1	6430408L10#A230052E19Rik#Nav1.2#Scn2a	PREDICTED: Mus musculus sodium channel, voltage-gated, type II, alpha 1, transcript variant 1 (Scn2a1), mRNA."	9.5436	11.1689	13.3627	16.5364	11.6019	9.4112	22.2898	47.3479	0.201563	0.23589	0.282224	0.349253	0.245035	0.198767	0.470766	1
AK002663	3	BLOCK1	AK002663	chr4	97988088	97998482	AK002663	78687	AK002663	0610025J13Rik	B430316H17Rik	Mus musculus adult male kidney cDNA, RIKEN full-length enriched library, clone:0610025J13 product:hypothetical protein, full insert sequence."	12.5388	7.9972	13.5664	14.1024	27.3416	27.6518	46.0192	97.5778	0.128501	0.0819572	0.139032	0.144525	0.280203	0.283382	0.471615	1
AK137448	3	BLOCK1	AK137448	chr7	3812282	3820754	AK137448	675749	AK137448	Gm10693	ENSMUSG00000074420	Mus musculus adult male bone cDNA, RIKEN full-length enriched library, clone:9830001O09 product:hypothetical protein, full insert sequence."	7.8083	13.3201	18.3788	8.4958	9.2652	11.3357	19.2572	40.8264	0.191256	0.326262	0.450169	0.208096	0.226941	0.277656	0.471685	1
BC033485	3	BLOCK1	BC033485	chr17	48485826	48491598	BC033485	83433	BC033485	Trem2	Trem2a#Trem2b#Trem2c	Mus musculus triggering receptor expressed on myeloid cells 2, mRNA (cDNA clone MGC:35870 IMAGE:4953284), complete cds."	139.053	116.887	119.739	73.0033	119.546	73.0513	172.299	364.813	0.381163	0.320403	0.328221	0.200111	0.327691	0.200243	0.472294	1
AK043365	3	BLOCK1	AK043365	chr11	62732580	62735094	AK043365	N/A	AK043365	N/A	N/A	Mus musculus 7 days neonate cerebellum cDNA, RIKEN full-length enriched library, clone:A730088M05 product:unclassifiable, full insert sequence."	47.8894	32.1735	84.4098	47.4631	109.751	58.0767	106.989	226.433	0.211495	0.142088	0.37278	0.209612	0.484694	0.256485	0.472498	1
AJ535778	3	BLOCK1	AJ535778	chr2	44965535	44972915	AJ535778	24136	AJ535778	Zeb2	9130203F04Rik#D130016B08Rik#SIP1#Zfhx1b#Zfx1b#Zfxh1b#mKIAA0569	Mus musculus partial mRNA for two-handed zinc finger transcriptional repressor Smad-interacting protein-1 (Zfhx1b gene), 5'UTR variant 1."	20.6892	26.3908	33.2956	28.4718	45.7792	37.1225	53.916	114.093	0.181336	0.231309	0.291828	0.249548	0.401244	0.32537	0.472561	1
AK008170	3	BLOCK1	AK008170	chr11	102964419	102965867	AK008170	67131	AK008170	Acbd4	2010009P05Rik#2010015A21Rik#AI849317	Mus musculus adult male small intestine cDNA, RIKEN full-length enriched library, clone:2010009P05 product:RIKEN cDNA 2010009P05 gene, full insert sequence."	324.723	340.728	444.144	481.478	650.887	638.054	1019.77	2155.22	0.150668	0.158094	0.206078	0.223401	0.302005	0.29605	0.473162	1
AF091846	3	BLOCK1	AF091846	chr15	65707618	65733127	AF091846,BC048716	18256	AF091846	Oc90	Ocn-95#PLA2L#Pla2ll	Mus musculus otoconin-90 (Oc90) mRNA, partial cds."	13.2888	15.2015	10.0896	13.5798	12.1291	15.7214	15.832	33.4455	0.397327	0.454516	0.301673	0.406028	0.362653	0.47006	0.473367	1
AK170705	3	BLOCK1	AK170705	chr1	40522465	40541188	AK170705	16182	AK170705	Il18r1	Il18ralpha#Il1rrp	Mus musculus NOD-derived CD11c +ve dendritic cells cDNA, RIKEN full-length enriched library, clone:F630115I04 product:interleukin 18 receptor 1, full insert sequence."	16.2753	10.2208	43.0253	14.6542	15.879	38.4179	41.395	87.4278	0.186157	0.116906	0.492124	0.167615	0.181624	0.439424	0.473476	1
AK137026	3	BLOCK1	AK137026	chr4	41604528	41642474	AK137026	12804	AK137026	Cntfr	Cntfralpha	Mus musculus 12 days embryo embryonic body between diaphragm region and neck cDNA, RIKEN full-length enriched library, clone:9430044A21 product:ciliary neurotrophic factor receptor, full insert sequence."	579.026	315.372	197.977	116.805	121.069	206.285	1042.14	2185.38	0.264955	0.14431	0.0905919	0.0534487	0.0553997	0.0943931	0.47687	1
BC027658	3	BLOCK1	BC027658	chr12	102207551	102220567	BC027658	68339	BC027658	Ccdc88c	0610010D24Rik#AV000935#AW324073#Daple#mKIAA1509	Mus musculus RIKEN cDNA 0610010D24 gene, mRNA (cDNA clone IMAGE:1225543), partial cds."	28.9307	41.0872	28.925	29.7805	38.5716	59.9094	57.3364	120.225	0.240637	0.341751	0.24059	0.247705	0.320827	0.498309	0.476907	1
AK140762	3	BLOCK1	AK140762	chr11	69980156	69984333	AK140762	17312	AK140762	Mgl1	CD301a#Mgl	Mus musculus 16 days embryo head cDNA, RIKEN full-length enriched library, clone:C130009H23 product:macrophage galactose N-acetyl-galactosamine specific lectin 1, full insert sequence."	20.5906	19.0875	8.8978	14.927	10.098	16.0005	21.3879	44.8222	0.459384	0.425849	0.198513	0.333027	0.22529	0.356977	0.477172	1
XM_982144	3	BLOCK1	XM_982144	chr4	115254589	115255726	XM_982144	631037	XM_982144	Gm12839	OTTMUSG00000008630	PREDICTED: Mus musculus similar to CYP4B1 (LOC631037), mRNA."	77.2713	83.9081	146.971	158.015	213.419	337.733	1492.08	3122.14	0.0247494	0.0268752	0.0470739	0.050611	0.0683567	0.108174	0.477903	1
BC019711	3	BLOCK1	BC019711	chr7	152486813	152495462	BC019711	211577	BC019711	Mrgprf	BC019711#MGC18825#MrgF	Mus musculus MAS-related GPR, member F, mRNA (cDNA clone MGC:18825 IMAGE:4207906), complete cds."	43.9327	64.8996	166.333	143.52	88.2177	364.032	365.377	764.066	0.0574986	0.0849398	0.217695	0.187837	0.115458	0.47644	0.4782	1
BC023719	3	BLOCK1	BC023719	chr17	36248373	36254068	BC023719	548632	BC023719	BC023719	-	Mus musculus cDNA sequence BC023719, mRNA (cDNA clone IMAGE:5347090), with apparent retained intron."	61.1161	40.5168	44.4956	62.1668	83.9419	50.9716	138.692	290.003	0.210743	0.139712	0.153431	0.214366	0.289452	0.175762	0.478244	1
AK138414	3	BLOCK1	AK138414	chr9	122091783	122203492	AK138414	102566	AK138414	Ano10	AI604832#MGC106272#Tmem16k	Mus musculus adult male hypothalamus cDNA, RIKEN full-length enriched library, clone:A230098E02 product:hypothetical protein, full insert sequence."	42.2947	47.4284	46.8717	47.1846	38.1491	29.7213	199.167	415.931	0.101687	0.114029	0.112691	0.113443	0.0917197	0.0714572	0.478846	1
BC156693	3	BLOCK1	BC156693	chr17	36143681	36157460	BC156693	15042	BC156693	H2-T24	H-2T24	Synthetic construct Mus musculus clone IMAGE:100062181, MGC:190400 histocompatibility 2, T region locus 24 (H2-T24) mRNA, encodes complete protein."	52.0752	58.4048	88.2626	107.97	60.1717	41.204	486.643	1014.86	0.0513126	0.0575496	0.0869701	0.106389	0.0592906	0.0406006	0.479517	1
BC119374	3	BLOCK1	BC119374	chr14	51515618	51517131	BC119374	328399	BC119374	A930018M24Rik	9330167E06#Gm1207	Mus musculus RIKEN cDNA A930018M24 gene, mRNA (cDNA clone MGC:155690 IMAGE:8734123), complete cds."	38.3772	63.7787	34.1808	29.0314	80.4723	213.984	1803.5	3759.55	0.0102079	0.0169644	0.00909172	0.00772204	0.0214048	0.0569175	0.479711	1
BC051196	3	BLOCK1	BC051196	chr8	3655788	3659818	BC051196	57264	BC051196	Retn	ADSF#Fizz3#Rstn#Xcp4	Mus musculus resistin, mRNA (cDNA clone MGC:62882 IMAGE:1448672), complete cds."	135.804	355.933	66.4682	97.6882	50.2467	74.3606	669.67	1395.31	0.0973289	0.255093	0.0476368	0.0700118	0.0360111	0.0532932	0.479944	1
BC034853	3	BLOCK1	BC034853	chr13	19715084	19724692	BC034853	20379	BC034853	Sfrp4	-	Mus musculus secreted frizzled-related protein 4, mRNA (cDNA clone MGC:41113 IMAGE:1364770), complete cds."	118.055	93.6763	26.7868	37.198	71.1679	103.065	134.257	279.504	0.422374	0.335152	0.0958368	0.133086	0.254622	0.368743	0.48034	1
BC008996	3	BLOCK1	BC008996	chr4	115297330	115320314	BC008996	13120	BC008996	Cyp4b1	-	Mus musculus cytochrome P450, family 4, subfamily b, polypeptide 1, mRNA (cDNA clone MGC:11502 IMAGE:3967680), complete cds."	187.692	312.456	488.401	559.097	557.299	844.472	3824.26	7955.99	0.0235913	0.0392731	0.0613878	0.0702738	0.0700478	0.106143	0.480677	1
BC043329	3	BLOCK1	BC043329	chr7	100228439	100230231	BC043329	58238	BC043329	Fam181b	A830059I20Rik#AB041569	Mus musculus RIKEN cDNA A830059I20 gene, mRNA (cDNA clone MGC:49453 IMAGE:5369836), complete cds."	246.401	164.413	247.875	243.557	311.715	344.881	355.844	740.221	0.332875	0.222113	0.334866	0.329033	0.42111	0.465917	0.480727	1
BC152946	3	BLOCK1	BC152946	chr2	153681949	153696734	BC152946	76407	BC152946	Spag4l	1700021O15Rik#SRG4	Synthetic construct Mus musculus clone IMAGE:100016172, MGC:184437 sperm associated antigen 4-like (Spag4l) mRNA, encodes complete protein."	11.8592	13.3501	12.4913	13.6333	18.0775	11.3961	18.228	37.7187	0.314412	0.353938	0.33117	0.361447	0.479272	0.302134	0.483262	1
AK088010	3	BLOCK1	AK088010	chr7	147404165	147417043	AK088010	244233	AK088010	Cd163l1	B430307C05#E430002D04Rik#Scart1	Mus musculus 2 days neonate thymus thymic cells cDNA, RIKEN full-length enriched library, clone:E430002D04 product:weakly similar to SCAVENGER-RECEPTOR PROTEIN (FRAGMENT) [Sus scrofa], full insert sequence."	12.1667	22.3811	14.3455	13.1532	15.1387	12.4573	22.6794	46.7151	0.260445	0.479098	0.307085	0.281562	0.324064	0.266665	0.485483	1
BC119801	3	BLOCK1	BC119801	chr11	76493578	76510890	BC119801	237858	BC119801	Tusc5	C130069F04Rik#Lost1	Mus musculus tumor suppressor candidate 5, mRNA (cDNA clone MGC:148251 IMAGE:40107649), complete cds."	15.3145	24.669	32.9965	27.1919	50.8831	86.6593	228.145	468.586	0.0326824	0.0526457	0.0704172	0.0580297	0.108589	0.184938	0.486881	1
AK077958	3	BLOCK1	AK077958	chr17	27842848	27848051	AK077958	23969	AK077958	Pacsin1	A830061D09Rik#H74#mKIAA1379#syndapin	Mus musculus 13 days embryo male testis cDNA, RIKEN full-length enriched library, clone:6030466I19 product:protein kinase C and casein kinase substrate in neurons 1, full insert sequence."	47.6166	32.8065	22.5081	29.761	28.2412	48.999	107.352	220.36	0.216085	0.148877	0.102142	0.135056	0.128159	0.222359	0.487165	1
AY989854	3	BLOCK1	AY989854	chr17	36216992	36221404	AY989854	14963	AY989854	H2-Bl	H2-B1	Mus musculus strain FVB/NJ truncated MHC class I antigen splice variant Bl.1a (H2-Bl) mRNA, H2-Bl-q allele, complete cds."	138.636	132.853	212.533	184.147	520.289	579.065	964.925	1978.66	0.0700657	0.067143	0.107413	0.0930664	0.26295	0.292655	0.487665	1
BC096454	3	BLOCK1	BC096454	chr10	22364885	22423679	BC096454	353169	BC096454	Slc2a12	GLUT-12#Glut12	Mus musculus solute carrier family 2 (facilitated glucose transporter), member 12, mRNA (cDNA clone MGC:106229 IMAGE:4223231), complete cds."	229.171	238.267	253.204	326.397	308.634	192.394	501.092	1026.55	0.223244	0.232105	0.246656	0.317955	0.300652	0.187418	0.488133	1
BC051174	3	BLOCK1	BC051174	chr9	95538173	95595967	BC051174	76477	BC051174	Pcolce2	2400001O18Rik#Pcpe2	Mus musculus procollagen C-endopeptidase enhancer 2, mRNA (cDNA clone MGC:56885 IMAGE:6310294), complete cds."	177.524	289.857	274.199	256.747	288.678	1767.59	4619.48	9458.19	0.0187693	0.0306462	0.0289907	0.0271455	0.0305215	0.186885	0.488411	1
XM_988298	3	BLOCK1	XM_988298	chr18	47009698	47065100	XM_988298	74574	XM_988298	4833403I15Rik	Lvrn#MGC130603	PREDICTED: Mus musculus RIKEN cDNA 4833403I15 gene (4833403I15Rik), mRNA."	108.402	92.6172	124.444	128.285	66.3547	46.629	191.022	391.031	0.277222	0.236854	0.318246	0.328069	0.169692	0.119246	0.488509	1
BC099396	3	BLOCK1	BC099396	chr7	48629157	48648749	BC099396	233168	BC099396	AI987944	MGC117553#MGC60751	Mus musculus expressed sequence AI987944, mRNA (cDNA clone MGC:117553 IMAGE:30939449), complete cds."	190.531	215.143	260.239	265.002	364.587	360.937	468.149	958.218	0.198839	0.224524	0.271586	0.276557	0.380484	0.376675	0.488562	1
XM_001475879	3	BLOCK1	XM_001475879	chr7	3737960	3777299	XM_001475879	100041146	XM_001475879	Gm15448	ENSMUSG00000074419#OTTMUSG00000022068	PREDICTED: Mus musculus similar to Leukocyte immunoglobulin-like receptor, subfamily B (with TM and ITIM domains), member 3 (LOC100041146), mRNA."	20.5829	14.3768	16.6603	19.3429	35.5592	42.2072	60.8617	124.444	0.165398	0.115528	0.133878	0.155434	0.285744	0.339165	0.489068	1
BC115417	3	BLOCK1	BC115417	chr1	175266252	175297731	BC115417	94332	BC115417	Cadm3	BIgR#Igsf4b#Necl-1#Necl1#SynCAM3#Tsll1	Mus musculus cell adhesion molecule 3, mRNA (cDNA clone MGC:143793 IMAGE:40093410), complete cds."	101.489	128.624	76.4883	63.2348	77.4688	99.625	200.41	408.774	0.248277	0.314658	0.187116	0.154694	0.189515	0.243717	0.490272	1
BC050928	3	BLOCK1	BC050928	chr4	41604530	41642474	BC050928	12804	BC050928	Cntfr	Cntfralpha	Mus musculus ciliary neurotrophic factor receptor, mRNA (cDNA clone MGC:61332 IMAGE:6415187), complete cds."	707.755	437.966	260.711	157.992	155.83	257.215	1225.07	2492.33	0.283973	0.175726	0.104605	0.0633914	0.0625237	0.103202	0.491536	1
BC077713	3	BLOCK1	BC077713	chr11	97866238	97883937	BC077713	12295	BC077713	Cacnb1	Cchb1#Cchlb1	Mus musculus calcium channel, voltage-dependent, beta 1 subunit, mRNA (cDNA clone MGC:69994 IMAGE:30288369), complete cds."	680.752	793.174	612.04	747.317	609.531	632.76	873.202	1772.87	0.383983	0.447396	0.345226	0.42153	0.343811	0.356913	0.492536	1
BC117713	3	BLOCK1	BC117713	chr16	17562115	17571193	BC117713	18440	BC117713	P2rx6	MGC141601#P2rxl1#P2x6#P2xm	Mus musculus purinergic receptor P2X-like 1, orphan receptor, mRNA (cDNA clone MGC:141601 IMAGE:40088045), complete cds."	114.513	86.9935	78.3649	61.8494	134.593	106.576	263.732	534.817	0.214117	0.16266	0.146526	0.115646	0.251661	0.199276	0.493126	1
BC052355	3	BLOCK1	BC052355	chr19	33212234	33466615	BC052355,DQ788834,XM_001481318	67795	BC052355	Rnls	6530404N21Rik#AI452315#AW060440#C10orf59	Mus musculus RIKEN cDNA 6530404N21 gene, mRNA (cDNA clone MGC:58369 IMAGE:6770333), complete cds."	655.885	514.049	985.481	915.273	904.62	614.752	1293.45	2621.24	0.25022	0.196109	0.37596	0.349176	0.345111	0.234527	0.493449	1
BC029692	3	BLOCK1	BC029692	chr7	53071829	53080057	BC029692,BC031753	211480	BC029692	Kcnj14	A930026G01Rik#IRK4#Kir2.4#MGC25490#MGC38951	Mus musculus potassium inwardly-rectifying channel, subfamily J, member 14, mRNA (cDNA clone MGC:38951 IMAGE:5363132), complete cds."	35.066	19.7712	31.2178	21.3689	15.6156	41.689	94.3373	191.022	0.18357	0.103502	0.163425	0.111866	0.0817475	0.218242	0.493855	1
AK169831	3	BLOCK1	AK169831	chr9	41772806	41776550	AK169831	20660	AK169831	Sorl1	2900010L19Rik#AI596264#AW261561#LR11#SorLA#gp250#mSorLA	Mus musculus 2 days neonate thymus thymic cells cDNA, RIKEN full-length enriched library, clone:E430031A01 product:sortilin-related receptor, LDLR class A repeats-containing, full insert sequence."	317.198	279.517	153.079	226.269	179.028	312.322	506.908	1025.15	0.309415	0.272659	0.149323	0.220717	0.174635	0.304659	0.49447	1
BC030670	3	BLOCK1	BC030670	chr16	38396202	38433224	BC030670	85031	BC030670	Pla1a	AA986889#Ps-pla1#Pspla1	Mus musculus phospholipase A1 member A, mRNA (cDNA clone MGC:41255 IMAGE:1247206), complete cds."	403.168	778.101	1515.88	1533.67	1317.51	1625.06	1692.49	3413.5	0.11811	0.227948	0.444084	0.449294	0.385969	0.476067	0.495823	1
BC054378	3	BLOCK1	BC054378	chr19	58311181	58528956	BC054378	14585	BC054378	Gfra1	AU042498	Mus musculus glial cell line derived neurotrophic factor family receptor alpha 1, mRNA (cDNA clone MGC:62631 IMAGE:6390018), complete cds."	405.746	145.554	101.126	96.8123	280.533	431.231	764.053	1539.66	0.26353	0.0945366	0.0656804	0.062879	0.182205	0.280082	0.496248	1
BC031415	3	BLOCK1	BC031415	chr1	164805177	164828843	BC031415	55990	BC031415	Fmo2	2310008D08Rik#2310042I22Rik#AW107733#MGC28212	Mus musculus flavin containing monooxygenase 2, mRNA (cDNA clone MGC:28212 IMAGE:3990305), complete cds."	187.59	130.889	184.316	144.74	153.08	174.71	1287.1	2589.39	0.0724456	0.0505483	0.071181	0.0558973	0.059118	0.0674714	0.497066	1
XM_357952	3	BLOCK1	XM_357952	chr9	60383450	60384076	XM_357952	384942	XM_357952	Gm5365	EG384942	PREDICTED: Mus musculus predicted gene, EG384942 (EG384942), mRNA."	21.6063	15.5434	23.5636	23.1313	24.1931	24.87	26.3984	52.8842	0.408559	0.293914	0.44557	0.437395	0.457473	0.470273	0.499174	1
													127.569	135.931	139.809	142.133	177.107	262.702	513.591	1585.11

## Sheet: Differential reg. in 5 tissues
SEQ_ID	PROBE_PAIRS	GENE_EXPR_OPTION	GENE_INFO	CHR	START	END	EXEMPLAR	GENE ID	TRANSCRIPTID	GENENAME	ALIASES	DESCRIPTION	RMA normalized expression signal	RMA normalized expression signal	RMA normalized expression signal	RMA normalized expression signal	RMA normalized expression signal	RMA normalized expression signal	RMA normalized expression signal	RMA normalized expression signal	RMA normalized expression signal	RMA normalized expression signal	RMA normalized expression signal	RMA normalized expression signal	RMA normalized expression signal	RMA normalized expression signal	RMA normalized expression signal	Ratio	Ratio	Ratio	Ratio	Ratio	Ratio	Ratio	Ratio	Ratio	Ratio	Ratio	Ratio	Ratio	Ratio	Ratio
													Ear Balb/c	Heart Balb/c	Liver Balb/c	Spleen Balb/c	Bone marrow Balb/c	Ear C57BL/6J	Heart C57BL/6J	Liver C57BL/6J	Spleen C57BL/6J	Bone marrow C57BL/6J	Ear MRL/MpJ	Heart MRL/MpJ	Liver MRL/MpJ	Spleen MRL/MpJ	Bone marrow MRL/MpJ	MRL to Balb	MRL to B6	B6 to Balb	MRL to Balb	MRL to B6	B6 to Balb	MRL to Balb	MRL to B6	B6 to Balb	MRL to Balb	MRL to B6	B6 to Balb	MRL to Balb	MRL to B6	B6 to Balb
																												Ear	Ear	Ear	Heart	Heart	Heart	Liver	Liver	Liver	Spleen	Spleen	Spleen	Bone Marrow	Bone Marrow	Bone Marrow
AK202070	3	BLOCK1	AK202070	chr9	7764127	7791108	AK202070	N/A	AK202070	N/A	N/A	Mus musculus cDNA, clone:Y1G0140E17, strand:plus, reference:ENSEMBL:Mouse-Transcript-ENST:ENSMUST00000052865, based on BLAT search."	285.548	212.411	45.9333	268.614	183.044	384.86	211.708	119.112	330.339	190.157	38.528	47.9847	22.209	63.4578	68.9433	0.134926	0.100109	1.34779	0.225905	0.226655	0.99669	0.483505	0.186454	2.59316	0.236242	0.192099	1.22979	0.376649	0.36256	1.03886
BC022696	3	BLOCK1	BC022696	chr1	172810983	172815671	BC022696	N/A	BC022696	N/A	N/A	Mus musculus, clone IMAGE:4459415, mRNA."	104.236	89.1094	244.679	176.977	98.7837	96.9826	70.5741	246.55	223.867	110.894	44.9498	29.4728	66.6671	39.2393	14.9877	0.431233	0.463483	0.930417	0.330748	0.417615	0.791994	0.272468	0.2704	1.00765	0.221719	0.17528	1.26495	0.151722	0.135154	1.12259
BC044745	3	BLOCK1	BC044745	chr7	107823601	107826259	BC044745	N/A	BC044745	N/A	N/A	Mus musculus cDNA clone IMAGE:5149239, partial cds."	43.2455	82.4598	71.1449	200.443	132.94	44.2452	42.6778	37.482	47.8941	33.3515	1262.84	935.896	984.152	4343.15	4267.78	29.2016	28.5418	1.02312	11.3497	21.9293	0.517559	13.8331	26.2566	0.52684	21.6678	90.6825	0.238941	32.103	127.964	0.250876
XM_992800	3	BLOCK1	XM_992800	chr16	50725737	50737059	XM_992800	68190	XM_992800	5330426P16Rik	-	PREDICTED: Mus musculus RIKEN cDNA 5330426P16 gene (5330426P16Rik), mRNA."	375.657	716.601	70.0299	650.44	1028.39	232.956	594.369	122.939	466.484	689.807	44.9845	123.23	21.7731	60.9387	77.3339	0.119749	0.193103	0.62013	0.171964	0.207329	0.829427	0.310911	0.177105	1.75552	0.0936884	0.130634	0.717182	0.0751989	0.112109	0.670763
AK151508	3	BLOCK1	AK151508	chr16	50719409	50732856	AK151508	68190	AK151508	5330426P16Rik	-	Mus musculus bone marrow macrophage cDNA, RIKEN full-length enriched library, clone:I830031B22 product:hypothetical protein, full insert sequence."	584.096	1141.15	233.214	1373.44	1186.56	368.951	970.761	233.63	985.407	813.834	109.441	177.642	52.4809	200.407	146.22	0.187369	0.296629	0.631661	0.15567	0.182993	0.850689	0.225033	0.224632	1.00179	0.145916	0.203375	0.717473	0.12323	0.179669	0.685876
AK137010	3	BLOCK1	AK137010	chr16	50726863	50732850	AK137010	68190	AK137010	5330426P16Rik	-	Mus musculus 12 days embryo embryonic body between diaphragm region and neck cDNA, RIKEN full-length enriched library, clone:9430035C10 product:hypothetical protein, full insert sequence."	1028.79	1242.76	178.134	856.654	1570.54	699.569	1052.83	262.331	700.294	1085.61	615.745	397.726	79.7298	287.505	304.014	0.598513	0.880177	0.679991	0.320034	0.377768	0.84717	0.447584	0.303928	1.47266	0.335614	0.410549	0.817476	0.193572	0.280039	0.691234
AK052569	3	BLOCK1	AK052569	chr16	50726863	50732856	AK052569	68190	AK052569	5330426P16Rik	-	Mus musculus 13 days embryo stomach cDNA, RIKEN full-length enriched library, clone:D530029K12 product:hypothetical protein, full insert sequence."	917.045	1123.36	162.898	754.059	1539.37	642.385	947.782	210.709	665.909	938.524	574.439	389.607	91.0489	299.983	378.22	0.626402	0.894229	0.700494	0.346822	0.411072	0.8437	0.558933	0.432108	1.2935	0.397824	0.450486	0.883099	0.245699	0.402995	0.609682
BC067409	3	BLOCK1	BC067409	chr17	34865325	34880812	BC067409	12268	BC067409	C4b	C4#Ss	Mus musculus complement component 4B (Childo blood group), mRNA (cDNA clone MGC:76719 IMAGE:30098613), complete cds."	7702.37	2244.26	32942.5	5485.01	3619.38	7678.59	1491.84	28590.8	5741.16	2318.44	2268.62	703.19	13050.2	1696.58	749.047	0.294535	0.295447	0.996913	0.313329	0.471356	0.664739	0.396152	0.45645	0.8679	0.309312	0.295512	1.0467	0.206954	0.323082	0.640562
BC039141	3	BLOCK1	BC039141	chr17	34865331	34880828	BC039141	12268	BC039141	C4b	C4#Ss	Mus musculus complement component 4B (Childo blood group), mRNA (cDNA clone IMAGE:3660898), containing frame-shift errors."	7995.13	2439.83	28852	7207.74	2015.19	7963.5	1669.02	26553	6910.72	1424.76	3724.33	802.671	12879.7	2641.85	642.372	0.465825	0.467675	0.996044	0.328986	0.480923	0.684072	0.446404	0.485054	0.920317	0.36653	0.382283	0.958792	0.318765	0.450863	0.70701
BC018277	3	BLOCK1	BC018277	chr17	34865331	34865988	BC018277	12268	BC018277	C4b	C4#Ss	Mus musculus complement component 4B (Childo blood group), mRNA (cDNA clone IMAGE:3500524), with apparent retained intron."	65.8835	62.0282	1824.19	306.491	58.4073	65.461	26.5786	1486.88	185.557	49.3815	214.695	83.1696	2206.79	420.006	45.8114	3.25871	3.27974	0.993587	1.34084	3.12919	0.428492	1.20973	1.48417	0.815091	1.37037	2.26349	0.605425	0.784344	0.927704	0.845468
AK003812	3	BLOCK1	AK003812	chr6	13821525	13846422	AK003812	76311	AK003812	1110019D14Rik	-	Mus musculus 18-day embryo whole body cDNA, RIKEN full-length enriched library, clone:1110019D14 product:unclassifiable, full insert sequence."	96.63	301.337	269.108	102.307	116.484	83.873	300.338	290.985	121.331	141.924	14.4034	6.9348	47.669	33.2782	32.7998	0.149057	0.171729	0.867981	0.0230134	0.02309	0.996683	0.177137	0.16382	1.08129	0.325277	0.274276	1.18595	0.281582	0.231109	1.2184
AK143417	3	BLOCK1	AK143417	chr6	13821525	13994385	AK143417	76311	AK143417	1110019D14Rik	-	Mus musculus 2 days pregnant adult female ovary cDNA, RIKEN full-length enriched library, clone:E330031M11 product:unclassifiable, full insert sequence."	54.8869	73.0082	103.731	58.0718	245.314	58.7064	93.8296	67.9788	62.5564	208.217	60.3013	94.3323	50.949	73.0612	331.35	1.09865	1.02717	1.06959	1.29208	1.00536	1.28519	0.491166	0.749484	0.655339	1.25812	1.16793	1.07723	1.35072	1.59137	0.848778
BC096621	3	BLOCK1	BC096621	chr4	146514185	146556724	BC096621,XM_485487	70005	BC096621	1700029I01Rik	-	Mus musculus RIKEN cDNA 1700029I01 gene, mRNA (cDNA clone MGC:106059 IMAGE:30464103), complete cds."	544.707	513.627	318.612	750.744	1316.47	359.261	352.089	226.709	625.546	1487.88	25.17	28.0792	14.1834	71.4029	129.57	0.0462083	0.0700606	0.659548	0.0546684	0.0797503	0.685495	0.0445162	0.0625622	0.711551	0.0951095	0.114145	0.833235	0.0984228	0.0870839	1.13021
AK006496	3	BLOCK1	AK006496	chr4	146219561	146556724	AK006496	70005	AK006496	1700029I01Rik	-	Mus musculus adult male testis cDNA, RIKEN full-length enriched library, clone:1700029I01 product:hypothetical KRAB box containing protein, full insert sequence."	7.9735	14.8779	64.9319	12.6967	12.0245	11.8817	27.826	9.7333	21.9559	14.8951	11.9311	41.4328	8.508	66.5643	54.6226	1.49634	1.00416	1.49015	2.78486	1.489	1.87029	0.13103	0.874113	0.1499	5.24265	3.03173	1.72926	4.54261	3.66715	1.23873
AK158055	3	BLOCK1	AK158055	chr6	35202731	35211997	AK158055	67705	AK158055	1810058I24Rik	AI414869#AI848234	Mus musculus adult inner ear cDNA, RIKEN full-length enriched library, clone:F930023C11 product:hypothetical protein, full insert sequence."	1011.39	1427.78	2004.85	843.463	1422.4	1076.86	1589.65	2028.18	739.641	2018.79	194.855	420.161	246.991	268.304	513.51	0.192661	0.180947	1.06473	0.294275	0.26431	1.11337	0.123197	0.12178	1.01164	0.318098	0.362749	0.876911	0.361017	0.254365	1.41929
AK004512	3	BLOCK1	AK004512	chr6	35202698	35211997	AK004512	67705	AK004512	1810058I24Rik	AI414869#AI848234	Mus musculus 18-day embryo whole body cDNA, RIKEN full-length enriched library, clone:1190007C21 product:unclassifiable, full insert sequence."	6604.82	6374.68	6230.79	3710.11	7884.14	6813.6	6382.22	7267.65	4319.99	10714	7159.28	10387.3	8212.39	7888.93	8034.84	1.08395	1.05073	1.03161	1.62946	1.62754	1.00118	1.31803	1.12999	1.16641	2.12633	1.82615	1.16438	1.01911	0.749936	1.35893
AK163429	3	BLOCK1	AK163429	chr11	59319163	59324575	AK163429	74476	AK163429	4933439C10Rik	2610028M21Rik	Mus musculus adult male corpora quadrigemina cDNA, RIKEN full-length enriched library, clone:B230029N03 product:unclassifiable, full insert sequence."	962.966	507.226	770.678	1316.96	2138.6	1488.66	499.601	1171.8	1417.94	2043.23	325.789	158.424	368.976	621.151	359.85	0.338318	0.218847	1.54591	0.312335	0.317102	0.984969	0.478767	0.314878	1.52048	0.471657	0.438066	1.07668	0.168264	0.176118	0.955404
AK030920	3	BLOCK1	AK030920	chr11	59319163	59327149	AK030920	74476	AK030920	4933439C10Rik	2610028M21Rik	Mus musculus adult male thymus cDNA, RIKEN full-length enriched library, clone:5830456F11 product:unclassifiable, full insert sequence."	53.8411	46.1299	63.9399	58.6599	72.6458	26.2744	34.8559	48.0389	44.2378	67.2698	46.044	17.3061	26.6775	66.3186	55.5604	0.855183	1.75243	0.487999	0.37516	0.496504	0.755603	0.417228	0.555331	0.751313	1.13056	1.49914	0.75414	0.764812	0.825934	0.925997
BC099946	3	BLOCK1	BC099946	chr4	124614320	124621900	BC099946	194268	BC099946	9930104L06Rik	MGC107426	Mus musculus RIKEN cDNA 9930104L06 gene, mRNA (cDNA clone MGC:107426 IMAGE:30102988), complete cds."	765.799	776.613	693.191	749.941	758.543	712.578	713.386	616.356	767.649	874.734	222.498	227.456	163.232	176.843	138.438	0.290544	0.312244	0.930504	0.292882	0.31884	0.918586	0.23548	0.264834	0.889159	0.235809	0.23037	1.02361	0.182505	0.158263	1.15318
AK037053	3	BLOCK1	AK037053	chr4	124614301	124616698	AK037053	194268	AK037053	9930104L06Rik	MGC107426	Mus musculus adult female vagina cDNA, RIKEN full-length enriched library, clone:9930104L06 product:similar to HYPOTHETICAL PROTEIN FLJ20508 [Homo sapiens], full insert sequence."	47.1861	53.285	46.858	53.2811	45.2064	53.6425	66.0474	54.8361	68.4029	113.224	84.6573	48.4417	77.2131	112.272	67.3602	1.79412	1.57818	1.13683	0.909106	0.733438	1.23951	1.64781	1.40807	1.17026	2.10717	1.64134	1.28381	1.49006	0.594928	2.5046
AK166453	3	BLOCK1	AK166453	chr11	83105468	83108133	AK166453	613254	AK166453	AA465934	-	Mus musculus mammary gland RCB-0527 Jyg-MC(B) cDNA, RIKEN full-length enriched library, clone:G930023N16 product:unclassifiable, full insert sequence."	45.6538	55.9462	47.4751	73.7393	166.074	32.6915	75.2106	59.3198	65.0502	194.737	1299.14	3594.15	1279.58	2984.34	4338.97	28.4564	39.7395	0.716074	64.2429	47.7878	1.34434	26.9527	21.5709	1.24949	40.4715	45.8775	0.882165	26.1268	22.2812	1.17259
BC092227	3	BLOCK1	BC092227	chr4	63028173	63059274	BC092227	100182	BC092227	Akna	AI597013#MGC116630#mKIAA1968	Mus musculus AT-hook transcription factor, mRNA (cDNA clone MGC:116630 IMAGE:30531788), complete cds."	349.026	670.548	353.839	8630.4	4717.74	484.363	560.736	362.926	9780.26	3967.68	291.997	450.566	272.407	7189.1	3303.53	0.836607	0.602848	1.38776	0.671937	0.803527	0.836235	0.76986	0.750586	1.02568	0.832997	0.735062	1.13323	0.700236	0.832612	0.841011
AK158313	3	BLOCK1	AK158313	chr4	63038685	63071748	AK158313	100182	AK158313	Akna	AI597013#MGC116630#mKIAA1968	Mus musculus adult inner ear cDNA, RIKEN full-length enriched library, clone:F930102L13 product:BM340H1.6.1 (Novel protein similar to human AT-hook protein AKNA, variant 1) homolog [Mus musculus], full insert sequence."	18.833	63.0871	38.2553	815.189	1243.4	42.161	42.2752	36.0505	804.541	1461.39	33.9296	75.3966	55.748	566.491	1558.39	1.8016	0.804763	2.23868	1.19512	1.78347	0.670108	1.45726	1.54639	0.942366	0.69492	0.704117	0.986938	1.25333	1.06638	1.17531
AK170885	3	BLOCK1	AK170885	chr4	63047062	63064388	AK170885	100182	AK170885	Akna	AI597013#MGC116630#mKIAA1968	Mus musculus NOD-derived CD11c +ve dendritic cells cDNA, RIKEN full-length enriched library, clone:F630207I05 product:hypothetical protein, full insert sequence."	20.9376	32.5651	25.5761	44.2629	39.751	30.8533	23.0108	28.2185	22.8042	33.0274	78.6611	69.2908	117.916	1305.59	992.454	3.75693	2.54952	1.47358	2.12776	3.01123	0.706609	4.61041	4.17869	1.10332	29.4962	57.2521	0.515199	24.9668	30.0494	0.830857
BC012692	3	BLOCK1	BC012692	chr13	4592140	4608405	BC012692	56043	BC012692	Akr1e1	1810061I10Rik	Mus musculus aldo-keto reductase family 1, member E1, mRNA (cDNA clone MGC:13946 IMAGE:3986863), complete cds."	688.204	1212.27	3765.8	532.411	423.284	924.406	1944.49	4446.07	534.511	549.08	124.905	496.306	670.081	69.1383	104.855	0.181494	0.135119	1.34321	0.409402	0.255237	1.60401	0.177938	0.150713	1.18064	0.129859	0.129349	1.00394	0.247717	0.190964	1.29719
AK028605	3	BLOCK1	AK028605	chr13	4591735	4608410	AK028605	56043	AK028605	Akr1e1	1810061I10Rik	Mus musculus 10 days neonate skin cDNA, RIKEN full-length enriched library, clone:4732415F20 product:aldo-keto reductase family 1, member E1, full insert sequence."	50.246	127.062	505.352	65.6238	46.9932	113.309	293.76	729.893	76.489	63.2657	37.3378	68.6425	110.505	35.1783	24.899	0.7431	0.329523	2.25508	0.540227	0.233669	2.31194	0.21867	0.151399	1.44433	0.53606	0.459913	1.16557	0.529843	0.393562	1.34627
AB236331	3	BLOCK1	AB236331	chr7	26246720	26262644	AB236331	26365	AB236331	Ceacam1	Bgp#Bgp1#C-CAM#CD66a#Cc1#Cea-1#Cea-7#Cea1#Cea7#Hv-2#Hv2#MHVR#MHVR1#Mhv-1#bb-1#mCEA1#mmCGM1#mmCGM1a#mmCGM2	Mus musculus CEACAM1-2C1 mRNA for hypothetical protein, complete cds."	423.315	1748.15	14443	2174.25	9730.63	244.829	2196.03	14051.2	2652.91	6761.49	63.1596	862.689	5162.86	398.73	2023.24	0.149202	0.257974	0.578361	0.493486	0.392841	1.2562	0.357464	0.367432	0.972871	0.183387	0.150299	1.22015	0.207925	0.29923	0.694867
AK085408	3	BLOCK1	AK085408	chr7	26256393	26274511	AK085408	26365	AK085408	Ceacam1	Bgp#Bgp1#C-CAM#CD66a#Cc1#Cea-1#Cea-7#Cea1#Cea7#Hv-2#Hv2#MHVR#MHVR1#Mhv-1#bb-1#mCEA1#mmCGM1#mmCGM1a#mmCGM2	Mus musculus 0 day neonate kidney cDNA, RIKEN full-length enriched library, clone:D630022P03 product:biliary glycoprotein C homolog [Mus musculus], full insert sequence."	6.7038	4.7836	6.8549	6.7636	13.6951	8.0802	4.6462	5.8281	6.5669	24.2333	9.4468	10.3475	11.2106	8.7063	22.9758	1.40917	1.16913	1.20532	2.16312	2.22709	0.971277	1.63541	1.92354	0.850209	1.28723	1.32579	0.970918	1.67767	0.948109	1.76949
AB236332	3	BLOCK1	AB236332	chr7	26246720	26262644	AB236332	26365	AB236332	Ceacam1	Bgp#Bgp1#C-CAM#CD66a#Cc1#Cea-1#Cea-7#Cea1#Cea7#Hv-2#Hv2#MHVR#MHVR1#Mhv-1#bb-1#mCEA1#mmCGM1#mmCGM1a#mmCGM2	Mus musculus CEACAM1-4C1 mRNA for hypothetical protein, complete cds."	382.603	910.817	19433.4	3302.01	12465.6	208.095	979.756	16747.8	4199.91	9333.24	312.357	1794.65	18155.8	1948.28	9745.49	0.816401	1.50103	0.543894	1.97037	1.83173	1.07569	0.934256	1.08407	0.861803	0.590029	0.463887	1.27192	0.781788	1.04417	0.748717
BC016891	3	BLOCK1	BC016891	chr7	26248373	26262596	BC016891	26365	BC016891	Ceacam1	Bgp#Bgp1#C-CAM#CD66a#Cc1#Cea-1#Cea-7#Cea1#Cea7#Hv-2#Hv2#MHVR#MHVR1#Mhv-1#bb-1#mCEA1#mmCGM1#mmCGM1a#mmCGM2	Mus musculus CEA-related cell adhesion molecule 1, mRNA (cDNA clone MGC:18556 IMAGE:4218391), complete cds."	36.3244	193.101	620.744	541.795	1892.93	28.8958	186.687	627.78	671.837	1323.87	46.9809	155.056	547.116	202.649	909.587	1.29337	1.62587	0.795493	0.802982	0.830567	0.966788	0.881388	0.87151	1.01133	0.374032	0.301634	1.24002	0.480518	0.687066	0.699376
AK085749	3	BLOCK1	AK085749	chr7	26256393	26262644	AK085749	26365	AK085749	Ceacam1	Bgp#Bgp1#C-CAM#CD66a#Cc1#Cea-1#Cea-7#Cea1#Cea7#Hv-2#Hv2#MHVR#MHVR1#Mhv-1#bb-1#mCEA1#mmCGM1#mmCGM1a#mmCGM2	Mus musculus 10 days lactation, adult female mammary gland cDNA, RIKEN full-length enriched library, clone:D730042F10 product:CEA-related cell adhesion molecule 1, full insert sequence."	300.828	723.226	17199.7	2720.93	11609.6	164.018	788.632	14953.2	3657.05	9449.52	279.533	1135.47	14429.1	1613.86	8564.49	0.929212	1.70428	0.545222	1.57	1.43979	1.09044	0.838914	0.964951	0.869385	0.593127	0.441301	1.34404	0.73771	0.90634	0.813944
BC005608	3	BLOCK1	BC005608	chr10	94637373	94785599	BC005608	12905	BC005608	Cradd	RAIDD	Mus musculus CASP2 and RIPK1 domain containing adaptor with death domain, mRNA (cDNA clone MGC:5736 IMAGE:3498522), complete cds."	378.673	536.979	841.846	135.57	112.671	405.745	724.771	1206.24	175.146	140.111	45.0934	102.864	191.477	14.6167	37.3504	0.119083	0.111137	1.07149	0.19156	0.141926	1.34972	0.227449	0.158739	1.43285	0.107817	0.0834542	1.29193	0.3315	0.266577	1.24354
AJ224740	3	BLOCK1	AJ224740	chr10	94637379	94786321	AJ224740	12905	AJ224740	Cradd	RAIDD	Mus musculus mRNA for death adaptor molecule (Raidd/Cradd), I.M.A.G.E clone 407755,."	43.7921	113.573	428.087	105.291	79.4731	51.9754	195.497	334.834	109.52	89.3485	30.679	148.39	564.338	70.9147	75.614	0.70056	0.59026	1.18687	1.30656	0.759038	1.72133	1.31828	1.68543	0.782163	0.673509	0.647507	1.04016	0.951441	0.846282	1.12426
AK144648	3	BLOCK1	AK144648	chr10	94773529	94786767	AK144648	12905	AK144648	Cradd	RAIDD	Mus musculus lung RCB-0558 LLC cDNA, RIKEN full-length enriched library, clone:G730018M18 product:CASP2 and RIPK1 domain containing adaptor with death domain, full insert sequence."	57.1961	84.5214	301.321	121.871	101.906	86.9404	64.226	195.434	162.126	90.0313	59.8101	73.4932	300.441	88.9605	83.5937	1.0457	0.687944	1.52004	0.869522	1.14429	0.759879	0.997081	1.5373	0.648593	0.729959	0.548713	1.33031	0.820304	0.928496	0.883476
AK081862	3	BLOCK1	AK081862	chr1	172804318	172815671	AK081862	80915	AK081862	Dusp12	1190004O14Rik#AA027408#AW049275#ESTM36#LMW-DSP4#MGC117646#T-DSP4#VH1#mVH1	Mus musculus 16 days embryo head cDNA, RIKEN full-length enriched library, clone:C130083B17 product:dual specificity phosphatase 12, full insert sequence."	205.129	92.5989	435.52	113.309	137.297	210.771	77.4285	304.907	154.601	150.164	28.6755	16.4384	19.1044	37.6949	43.2971	0.139793	0.136051	1.0275	0.177523	0.212304	0.836171	0.0438657	0.0626564	0.7001	0.332672	0.243821	1.36441	0.315354	0.288333	1.09371
AK155026	3	BLOCK1	AK155026	chr1	172804318	172811245	AK155026	80915	AK155026	Dusp12	1190004O14Rik#AA027408#AW049275#ESTM36#LMW-DSP4#MGC117646#T-DSP4#VH1#mVH1	Mus musculus NOD-derived CD11c +ve dendritic cells cDNA, RIKEN full-length enriched library, clone:F630116M15 product:dual specificity phosphatase 12, full insert sequence."	279.212	214.058	671.466	328.85	240.112	279.138	213.795	557.14	418.859	301.494	280.789	299.354	374.28	248.071	242.75	1.00565	1.00592	0.999736	1.39847	1.40019	0.998768	0.557407	0.671788	0.829737	0.754359	0.592255	1.27371	1.01098	0.805156	1.25564
AF280811	3	BLOCK1	AF280811	chr1	172804318	172815671	AF280811	80915	AF280811	Dusp12	1190004O14Rik#AA027408#AW049275#ESTM36#LMW-DSP4#MGC117646#T-DSP4#VH1#mVH1	Mus musculus T-DSP4 splice variant mRNA, complete cds."	970.546	672.924	1520.69	661.621	419.094	776.852	531.997	1157.18	732.409	560.734	850.851	880.657	1175.44	679.685	610.698	0.876673	1.09526	0.800428	1.3087	1.65538	0.790575	0.772965	1.01578	0.760956	1.0273	0.928013	1.10699	1.45719	1.0891	1.33797
BC099453	3	BLOCK1	BC099453	chr1	172804318	172815671	BC099453	80915	BC099453	Dusp12	1190004O14Rik#AA027408#AW049275#ESTM36#LMW-DSP4#MGC117646#T-DSP4#VH1#mVH1	Mus musculus dual specificity phosphatase 12, mRNA (cDNA clone MGC:117646 IMAGE:30938295), complete cds."	71.4718	109.481	145.949	54.8132	26.9645	81.6573	142.921	126.46	65.2854	46.1912	103.435	92.8844	106.867	57.811	38.2061	1.44722	1.2667	1.14251	0.848403	0.649898	1.30544	0.732224	0.845069	0.866467	1.05469	0.885512	1.19105	1.4169	0.827129	1.71304
AK160923	3	BLOCK1	AK160923	chr15	31531870	31547290	AK160923	68073	AK160923	Fam173b	A930016P21Rik#AA987072	Mus musculus 18 days pregnant adult female placenta and extra embryonic tissue cDNA, RIKEN full-length enriched library, clone:3830425K14 product:hypothetical SAM (and some other nucleotide) binding motif containing protein, full insert sequence."	80.2923	169.798	71.6234	68.9352	204.304	59.3838	200.724	101.526	61.8379	213.847	24.3208	53.7912	20.977	20.7731	59.4969	0.302903	0.409553	0.739595	0.316794	0.267986	1.18213	0.292879	0.206618	1.41749	0.301342	0.335928	0.897044	0.291218	0.278222	1.04671
BC030179	3	BLOCK1	BC030179	chr15	31531890	31547276	BC030179	68073	BC030179	Fam173b	A930016P21Rik#AA987072	Mus musculus RIKEN cDNA A930016P21 gene, mRNA (cDNA clone MGC:29360 IMAGE:5039149), complete cds."	799.211	2179.79	2933.46	1270.69	661.247	760.678	1878.08	2195.2	1030.64	571.497	921.054	1606.76	1965.8	808.688	463.89	1.15245	1.21083	0.951786	0.737119	0.855534	0.861589	0.670128	0.895499	0.74833	0.636415	0.784644	0.811088	0.701539	0.811711	0.864272
XM_001476645	3	BLOCK1	XM_001476645	chr8	19783772	19792069	XM_001476645	100041567	XM_001476645	Gm10060	ENSMUSG00000059078	PREDICTED: Mus musculus similar to p47 protein (LOC100041567), mRNA."	406.03	265.409	339.554	491.046	1102.09	326.54	210.826	333.013	295.424	904.45	153.304	74.5365	140.798	145.259	415.186	0.377568	0.469479	0.804227	0.280836	0.353546	0.794343	0.414656	0.422801	0.980737	0.295816	0.491697	0.601622	0.376725	0.459048	0.820667
XM_001477212	3	BLOCK1	XM_001477212	chr9	22271264	22272426	XM_001477212	100041870	XM_001477212	Gm3556	-	PREDICTED: Mus musculus hypothetical protein LOC100041870 (LOC100041870), mRNA."	131.777	89.8648	135.279	292.188	212.8	145.682	51.186	180.524	345.092	198.311	497.542	245.673	457.419	764.044	470.144	3.77564	3.41526	1.10552	2.73381	4.79962	0.569589	3.3813	2.53384	1.33445	2.6149	2.21403	1.18106	2.20932	2.37074	0.93191
NM_001037925	3	BLOCK1	NM_001037925	chrUn_random	12479	21008	NM_001037925	625360	NM_001037925	LOC625360	-	Mus musculus similar to 2-cell-stage, variable group, member 3 (LOC625360), mRNA."	20.6849	37.6765	29.6768	1112.73	542.434	20.0753	53.0294	32.5651	984.379	525.8	8.3059	8.1368	10.3602	84.2646	39.6696	0.401544	0.413737	0.970529	0.215965	0.153439	1.40749	0.349101	0.318138	1.09733	0.0757277	0.0856018	0.884651	0.0731325	0.0754461	0.969335
AK153942	3	BLOCK1	AK153942	chr16	62734677	62786542	AK153942	106338	AK153942	Nsun3	6720484A09Rik#AU022521	Mus musculus 2 days neonate thymus thymic cells cDNA, RIKEN full-length enriched library, clone:E430008N23 product:similar to Hypothetical NOL1/NOP2/sun family containing protein [Mus musculus], full insert sequence."	1121.27	865.815	1585.77	728.625	862.404	1100.02	1003.61	1828.12	789.75	1009.08	210.559	347.307	605.704	182.931	243.27	0.187786	0.191413	0.981049	0.401133	0.346059	1.15915	0.381962	0.331326	1.15283	0.251064	0.231632	1.08389	0.282084	0.24108	1.17008
BC125628	3	BLOCK1	BC125628	chr16	62734685	62786542	BC125628,BC125630	106338	BC125628	Nsun3	6720484A09Rik#AU022521	Mus musculus NOL1/NOP2/Sun domain family 3, mRNA (cDNA clone MGC:159331 IMAGE:40130143), complete cds."	994.309	630.125	1824.95	644.971	745.154	1201.17	1004.14	1174.84	1025.9	840.119	369.391	317.479	485.962	216.662	268.23	0.371506	0.307526	1.20805	0.503835	0.316169	1.59356	0.266288	0.41364	0.643767	0.335925	0.211192	1.59061	0.359965	0.319276	1.12744
BC008571	3	BLOCK1	BC008571	chr15	81149346	81191197	BC008571	20524	BC008571	Slc25a17	34kDa#47kDa#PMP34#Pmp47	Mus musculus solute carrier family 25 (mitochondrial carrier, peroxisomal membrane protein), member 17, mRNA (cDNA clone MGC:6724 IMAGE:3587806), complete cds."	2342.27	778.579	1942.23	795.197	1072.92	2443.27	857.054	3014.56	798.674	1309.43	340.347	252.632	284.961	52.4923	361.054	0.145307	0.1393	1.04312	0.324479	0.294768	1.10079	0.146719	0.0945283	1.55212	0.0660117	0.0657243	1.00437	0.336516	0.275734	1.22044
BC011292	3	BLOCK1	BC011292	chr15	81149812	81191177	BC011292	20524	BC011292	Slc25a17	34kDa#47kDa#PMP34#Pmp47	Mus musculus solute carrier family 25 (mitochondrial carrier, peroxisomal membrane protein), member 17, mRNA (cDNA clone MGC:18353 IMAGE:3962111), complete cds."	4364.69	1627.44	3282.59	1561.05	1325.56	5181.55	1802.09	3688.44	1621.24	1428.54	5263.96	1676.8	4635.34	1822.4	1788.01	1.20603	1.01591	1.18715	1.03033	0.930477	1.10731	1.4121	1.25672	1.12364	1.16741	1.12407	1.03856	1.34887	1.25164	1.07768
BC061022	3	BLOCK1	BC061022	chr18	70633987	70660460	BC061022,BC087893,XM_001478516	170461	BC061022	Stard6	1700011K09Rik#4833424I06Rik#4933429L05Rik#AI644424#MGC107178	Mus musculus StAR-related lipid transfer (START) domain containing 6, mRNA (cDNA clone MGC:74128 IMAGE:6774873), complete cds."	69.7858	206.057	46.2424	200.867	154.935	82.1823	192.12	41.51	143.769	143.01	9.5332	17.2224	12.8768	17.7053	20.7249	0.136607	0.116001	1.17764	0.0835806	0.0896438	0.932363	0.278463	0.31021	0.897661	0.0881443	0.123151	0.71574	0.133766	0.144919	0.923038
AK170496	3	BLOCK1	AK170496	chr12	31269335	31276085	AK170496,BC024093	211986	AK170496	Tmem18	BC024093	Mus musculus NOD-derived CD11c +ve dendritic cells cDNA, RIKEN full-length enriched library, clone:F630105N07 product:hypothetical protein, full insert sequence."	1076.77	851.687	1620.74	1006.49	1131.51	871.816	773.969	1098.47	564.385	558.764	36.8176	46.6788	32.1657	7.1872	48.4986	0.0341927	0.0422309	0.809661	0.0548074	0.060311	0.908748	0.0198463	0.0292823	0.677756	0.00714086	0.0127346	0.560746	0.0428618	0.0867963	0.493821
NM_029975	3	BLOCK1	NM_029975	chrUn_random	3058602	3072666	BC132070,NM_029975	77777	NM_029975	Ulbp1	A430108B07Rik#MULT1	Mus musculus UL16 binding protein 1 (Ulbp1), mRNA."	149.552	313.825	25.8096	603.931	1764.91	100.901	290.67	78.4379	580.327	1581.07	32.5698	115.881	6.9872	44.805	199.187	0.217782	0.322789	0.674688	0.369255	0.39867	0.926217	0.270721	0.0890794	3.0391	0.074189	0.0772064	0.960918	0.11286	0.125982	0.895838
BC066107	3	BLOCK1	BC066107	chr17	33016165	33028472	BC066107	240066	BC066107	Zfp870	AI173952#MGC86136	Mus musculus cDNA sequence BC066107, mRNA (cDNA clone MGC:86136 IMAGE:30537752), complete cds."	120.068	251.629	145.47	129.399	88.4069	87.3098	298.347	130.49	122.978	76.661	16.3488	80.2251	55.3605	54.6197	16.7301	0.136163	0.18725	0.727172	0.318823	0.268898	1.18566	0.380564	0.42425	0.897029	0.422101	0.444142	0.950375	0.18924	0.218235	0.867138

## Sheet: Immune reponse
SEQ_ID	PROBE_PAIRS	GENE_EXPR_OPTION	GENE_INFO	CHR	START	END	EXEMPLAR	GENE ID	TRANSCRIPTID	GENENAME	ALIASES	DESCRIPTION	RMA normalized expression signal	RMA normalized expression signal	RMA normalized expression signal	RMA normalized expression signal	RMA normalized expression signal	RMA normalized expression signal	RMA normalized expression signal	RMA normalized expression signal	RMA normalized expression signal	RMA normalized expression signal	RMA normalized expression signal	RMA normalized expression signal	RMA normalized expression signal	RMA normalized expression signal	RMA normalized expression signal	Ratio	Ratio	Ratio	Ratio	Ratio	Ratio	Ratio	Ratio	Ratio	Ratio	Ratio	Ratio	Ratio	Ratio	Ratio
													Ear Balb/c	Heart Balb/c	Liver Balb/c	Spleen Balb/c	Bone marrow Balb/c	Ear C57BL/6J	Heart C57BL/6J	Liver C57BL/6J	Spleen C57BL/6J	Bone marrow C57BL/6J	Ear MRL/MpJ	Heart MRL/MpJ	Liver MRL/MpJ	Spleen MRL/MpJ	Bone marrow MRL/MpJ	MRL to Balb	MRL to B6	B6 to Balb	MRL to Balb	MRL to B6	B6 to Balb	MRL to Balb	MRL to B6	B6 to Balb	MRL to Balb	MRL to B6	B6 to Balb	MRL to Balb	MRL to B6	B6 to Balb
																												Ear	Ear	Ear	Heart	Heart	Heart	Liver	Liver	Liver	Spleen	Spleen	Spleen	Bone Marrow	Bone Marrow	Bone Marrow
BC018277	3	BLOCK1	BC018277	chr17	34865331	34865988	BC018277	12268	BC018277	C4b	C4#Ss	Mus musculus complement component 4B (Childo blood group), mRNA (cDNA clone IMAGE:3500524), with apparent retained intron."	65.8835	62.0282	1824.19	306.491	58.4073	65.461	26.5786	1486.88	185.557	49.3815	214.695	83.1696	2206.79	420.006	45.8114	3.25871	3.27974	0.993587	1.34084	3.12919	0.428492	1.20973	1.48417	0.815091	1.37037	2.26349	0.605425	0.784344	0.927704	0.845468
BC106157	3	BLOCK1	BC106157	chr12	114496930	115752006	BC106157	111507	BC106157	Igh	MGC102661#MGC102662#MGC103226#MGC118125#MGC28019#MGC36307#MGC6486#MGC6522#MGC6529#MGC6628#MGC6740#MGC68276#MGC68378	Mus musculus immunoglobulin heavy chain complex, mRNA (cDNA clone MGC:118122 IMAGE:2811438), complete cds."	33.4061	109.583	228.848	2834.82	402.664	51.2925	22.4926	96.3064	754.453	475.625	163.493	79.6524	121.725	1157.88	654.687	4.89411	3.18747	1.53542	0.726868	3.54127	0.205256	0.531903	1.26393	0.420832	0.408448	1.53472	0.266138	1.62589	1.37648	1.1812
BC115530	3	BLOCK1	BC115530	chr17	37125499	37126469	BC115530	240095	BC115530	H2-M5	CRW2#D130003B22Rik#H-2M5	Mus musculus RIKEN cDNA D130003B22 gene, mRNA (cDNA clone MGC:144371 IMAGE:40101412), complete cds."	468.348	203.603	166.199	153.647	100.96	600.474	146.82	70.9766	122.284	92.5281	1433.62	194.195	81.499	140.277	126.454	3.06101	2.38748	1.28211	0.953791	1.32267	0.721109	0.49037	1.14825	0.427058	0.912983	1.14714	0.795877	1.25252	1.36666	0.916483
BC110549	3	BLOCK1	BC110549	chr1	132697478	132711285	BC110549	64435	BC110549	Fcamr	MGC129330#MGC129331	Mus musculus Fc receptor, IgA, IgM, high affinity, mRNA (cDNA clone MGC:129330 IMAGE:40047147), complete cds."	267.278	203.129	94.3556	1037.51	149.634	339.515	167.97	64.8861	1272.93	101.266	607.018	82.7076	80.9848	401.986	17.7267	2.27111	1.7879	1.27027	0.407167	0.492396	0.826911	0.858294	1.24811	0.687676	0.387452	0.315796	1.22691	0.118467	0.175051	0.676759
BC110550	3	BLOCK1	BC110550	chr1	132697478	132711285	BC110550	64435	BC110550	Fcamr	MGC129330#MGC129331	Mus musculus Fc receptor, IgA, IgM, high affinity, mRNA (cDNA clone MGC:129331 IMAGE:40047153), complete cds."	265.091	194.52	115.358	1274.91	185.584	321.826	189.221	104.212	1549.39	122.27	541.883	78.2056	75.7387	406.662	28.5236	2.04414	1.68377	1.21402	0.402043	0.413302	0.972758	0.656554	0.726775	0.90338	0.318972	0.262466	1.21529	0.153697	0.233283	0.658843
AK153578	3	BLOCK1	AK153578	chr11	96325937	96355030	AK153578	78473	AK153578	Skap1	1700091G21Rik#Scap1#Skap-55	Mus musculus 3 days neonate thymus cDNA, RIKEN full-length enriched library, clone:A630004F04 product:SKAP55 adaptor protein homolog [Rattus norvegicus], full insert sequence."	36.2028	46.6453	114.001	289.888	29.5415	36.9954	48.283	61.8615	314.89	100.816	60.7851	23.8061	57.83	248.448	79.7384	1.67902	1.64304	1.02189	0.510364	0.493053	1.03511	0.507278	0.93483	0.542642	0.857049	0.789001	1.08625	2.6992	0.790928	3.4127
AK169685	3	BLOCK1	AK169685	chr11	96325937	96403721	AK169685	78473	AK169685	Skap1	1700091G21Rik#Scap1#Skap-55	Mus musculus 2 days neonate thymus thymic cells cDNA, RIKEN full-length enriched library, clone:E430007K08 product:SKAP55 adaptor protein homolog [Rattus norvegicus], full insert sequence."	7.9145	8.7922	13.1844	919.37	19.384	8.4886	9.1007	13.2188	245.226	23.459	13.0936	15.4847	17.528	457.568	21.2449	1.65438	1.54249	1.07254	1.76119	1.70148	1.03509	1.32945	1.32599	1.00261	0.497698	1.8659	0.266733	1.096	0.905618	1.21022
BC085312	3	BLOCK1	BC085312	chr12	114496912	115203062	BC085312	111507	BC085312	Igh	MGC102661#MGC102662#MGC103226#MGC118125#MGC28019#MGC36307#MGC6486#MGC6522#MGC6529#MGC6628#MGC6740#MGC68276#MGC68378	Mus musculus immunoglobulin heavy chain complex, mRNA (cDNA clone MGC:102623 IMAGE:6530848), complete cds."	8.574	81.6082	39.1619	3245.75	379.823	7.008	30.4822	9.9198	1067.36	275.957	13.2235	88.3123	13.9421	1733.5	189.85	1.54228	1.88691	0.817355	1.08215	2.89718	0.373519	0.356012	1.40548	0.253302	0.534081	1.6241	0.328847	0.499839	0.687971	0.726541
BC096462	3	BLOCK1	BC096462	chr12	114496930	116089871	BC096462	111507	BC096462	Igh	MGC102661#MGC102662#MGC103226#MGC118125#MGC28019#MGC36307#MGC6486#MGC6522#MGC6529#MGC6628#MGC6740#MGC68276#MGC68378	Mus musculus immunoglobulin heavy chain complex, mRNA (cDNA clone MGC:106397 IMAGE:6475044), complete cds."	19.8032	79.1764	201.839	3800.41	344.534	20.1411	74.139	57.6014	3674.53	299.93	29.2239	58.7433	59.0048	5738.13	549.284	1.47572	1.45096	1.01706	0.741929	0.79234	0.936378	0.292336	1.02436	0.285383	1.50987	1.56159	0.966876	1.59428	1.83137	0.87054
BC085241	3	BLOCK1	BC085241	chr12	114496926	114955331	BC085241	111507	BC085241	Igh	MGC102661#MGC102662#MGC103226#MGC118125#MGC28019#MGC36307#MGC6486#MGC6522#MGC6529#MGC6628#MGC6740#MGC68276#MGC68378	Mus musculus immunoglobulin heavy chain complex, mRNA (cDNA clone MGC:103241 IMAGE:6475820), complete cds."	20.3759	131.61	44.4403	3083.3	242.514	17.9579	18.9686	22.0344	737.359	57.5615	29.1681	46.9505	13.7715	3128.33	161.71	1.4315	1.62425	0.88133	0.356739	2.47517	0.144127	0.309888	0.625	0.49582	1.0146	4.24262	0.239146	0.666809	2.80935	0.237354
XM_993503	3	BLOCK1	XM_993503	chr17	37124059	37126449	XM_993503	240095	XM_993503	H2-M5	CRW2#D130003B22Rik#H-2M5	PREDICTED: Mus musculus RIKEN cDNA D130003B22 gene (D130003B22Rik), mRNA."	52.0506	7.7965	13.5033	49.9274	30.431	54.4958	16.3814	15.575	49.9992	25.1018	77.5803	13.3029	15.3638	21.2658	28.1574	1.49048	1.4236	1.04698	1.70627	0.812073	2.10112	1.13778	0.98644	1.15342	0.425934	0.425323	1.00144	0.925287	1.12173	0.824876
BC058814	3	BLOCK1	BC058814	chr12	114496930	115097875	BC058814	111507	BC058814	Igh	MGC102661#MGC102662#MGC103226#MGC118125#MGC28019#MGC36307#MGC6486#MGC6522#MGC6529#MGC6628#MGC6740#MGC68276#MGC68378	Mus musculus immunoglobulin heavy chain complex, mRNA (cDNA clone MGC:68330 IMAGE:6530562), complete cds."	56.0286	142.444	135.096	1587.59	458.66	63.4108	113.324	136.078	1170.09	319.047	89.6889	113.914	90.3905	1856.78	347.776	1.60077	1.41441	1.13176	0.799709	1.00521	0.795567	0.669081	0.664254	1.00727	1.16956	1.58687	0.737023	0.758243	1.09005	0.695607
AK155311	3	BLOCK1	AK155311	chr16	10480164	10512950	AK155311	12265	AK155311	Ciita	C2ta#MGC130299	Mus musculus NOD-derived CD11c +ve dendritic cells cDNA, RIKEN full-length enriched library, clone:F630218H21 product:class II transactivator, full insert sequence."	119.774	147.593	115.771	2309.87	247.674	136.707	142.103	113.152	2727.25	635.571	191.173	78.5589	171.097	1378.92	285.577	1.59612	1.39841	1.14138	0.532266	0.552829	0.962803	1.4779	1.5121	0.977377	0.596966	0.505607	1.18069	1.15304	0.449324	2.56616
BC065389	3	BLOCK1	BC065389	chr5	136046449	136048919	BC065389	56221	BC065389	Ccl24	CKb-6#MPIF-2#Scya24	Mus musculus chemokine (C-C motif) ligand 24, mRNA (cDNA clone MGC:73588 IMAGE:3472002), complete cds."	388.207	501.447	591.744	1932.17	143.81	269.748	405.377	992.139	427.313	73.2374	542.127	501.74	569.704	131.071	95.5222	1.39649	2.00975	0.694856	1.00058	1.23771	0.808413	0.962754	0.574218	1.67664	0.0678361	0.306732	0.221158	0.664223	1.30428	0.509264
AK165081	3	BLOCK1	AK165081	chr8	10006632	10022900	AK165081	24099	AK165081	Tnfsf13b	BAFF#BLyS#D8Ertd387e#MGC124060#MGC124061#TALL-1#TALL1#THANK#TNFSF20#zTNF4	Mus musculus 2 days pregnant adult female ovary cDNA, RIKEN full-length enriched library, clone:E330001H23 product:tumor necrosis factor (ligand) superfamily, member 13b, full insert sequence."	4.9713	9.7765	10.5396	14.8579	240.253	7.4686	11.3717	6.435	17.1233	137.297	10.4098	7.5973	11.193	16.6855	182.159	2.09398	1.39381	1.50234	0.777098	0.668088	1.16317	1.06199	1.73939	0.610554	1.12301	0.974432	1.15247	0.758198	1.32675	0.571468
BC029188	3	BLOCK1	BC029188	chr12	114496926	116831788	BC029188	111507	BC029188	Igh	MGC102661#MGC102662#MGC103226#MGC118125#MGC28019#MGC36307#MGC6486#MGC6522#MGC6529#MGC6628#MGC6740#MGC68276#MGC68378	Mus musculus immunoglobulin heavy chain complex, mRNA (cDNA clone MGC:36279 IMAGE:4036168), complete cds."	6.9585	18.7604	115.299	902.842	521.754	9.0893	46.8681	16.6001	930.516	416.637	12.0313	19.2055	30.8235	872.869	413.224	1.72901	1.32368	1.30622	1.02373	0.409778	2.49825	0.267336	1.85683	0.143974	0.966801	0.938048	1.03065	0.79199	0.991807	0.798532
AY746974	3	BLOCK1	AY746974	chr7	25877479	25917479	AY746974	18987	AY746974	Pou2f2	MGC124154#MGC124155#MGC124156#Oct-2#Oct2a#Oct2b#Otf-2#Otf2	alt 'MGC124154#MGC124155#MGC124156#Oct-2#Oct2a#Oct2b#Otf-2#Otf2'"	54.558	135.147	188.876	3689.32	676.547	49.559	114.426	100.487	4264.76	1018.97	71.3293	68.6825	159.555	4030.39	833.237	1.3074	1.43928	0.908373	0.508205	0.600234	0.846678	0.844759	1.58781	0.532027	1.09245	0.945044	1.15597	1.2316	0.817726	1.50613
BC057688	3	BLOCK1	BC057688	chr12	114567084	115045963	BC057688	111507	BC057688	Igh	MGC102661#MGC102662#MGC103226#MGC118125#MGC28019#MGC36307#MGC6486#MGC6522#MGC6529#MGC6628#MGC6740#MGC68276#MGC68378	Mus musculus immunoglobulin heavy constant gamma 1 (G1m marker), mRNA (cDNA clone MGC:68378 IMAGE:4011997), complete cds."	6.0487	14.63	7.2726	9.1134	13.6461	7.4262	9.3262	12.645	42.4473	13.9911	9.6766	17.1796	13.7508	1726.26	32.2885	1.59978	1.30304	1.22773	1.17427	1.84208	0.637471	1.89077	1.08745	1.73872	189.42	40.6683	4.65768	2.36613	2.30779	1.02528
BC043925	3	BLOCK1	BC043925	chr17	34419699	34424745	BC043925	14960	BC043925	H2-Aa	Aalpha#H-2Aa#H2Aa#I-Aalpha#IAalpha#Ia-1#Ia1	Mus musculus histocompatibility 2, class II antigen A, alpha, mRNA (cDNA clone MGC:49437 IMAGE:4023996), complete cds."	14584.6	5400.72	2647.01	40119.8	5495.55	13849.8	4031.57	3969.28	25948.8	5927.54	18219.1	1811.18	3539.49	35619.6	6020.67	1.24921	1.31548	0.949616	0.335359	0.44925	0.746488	1.33716	0.891719	1.49953	0.887833	1.37269	0.646784	1.09555	1.01571	1.07861
AK089613	3	BLOCK1	AK089613	chr13	103483637	103494342	AK089613	17079	AK089613	Cd180	F630107B15#Ly78#RP105	Mus musculus activated spleen cDNA, RIKEN full-length enriched library, clone:F830005B01 product:lymphocyte antigen 78, full insert sequence."	6.8222	6.37	6.4742	1022.73	108.626	7.4491	11.3136	17.8843	839.671	165.06	9.0856	7.5071	8.5302	625.603	82.816	1.33177	1.21969	1.09189	1.17851	0.663547	1.77608	1.31757	0.476966	2.7624	0.611698	0.745058	0.821007	0.762394	0.501731	1.51953
AB359228	3	BLOCK1	AB359228	chr17	37123799	37126449	AB359228	240095	AB359228	H2-M5	CRW2#D130003B22Rik#H-2M5	Mus musculus H2-M5 mRNA for MHC classIb protein M5, complete cds."	30.7534	26.5903	57.3922	14.409	62.764	40.2557	12.7937	16.8129	12.1194	36.2134	47.6571	11.8178	22.9663	8.9798	88.0674	1.54965	1.18386	1.30898	0.44444	0.92372	0.481142	0.400164	1.36599	0.292947	0.623208	0.740944	0.841099	1.40315	2.4319	0.576977
BC092066	3	BLOCK1	BC092066	chr12	114496926	114498450	BC092066	111507	BC092066	Igh	MGC102661#MGC102662#MGC103226#MGC118125#MGC28019#MGC36307#MGC6486#MGC6522#MGC6529#MGC6628#MGC6740#MGC68276#MGC68378	Mus musculus immunoglobulin heavy chain complex, mRNA (cDNA clone MGC:102669 IMAGE:4208652), complete cds."	23.5752	38.7204	29.8233	1177.81	138.097	16.9907	46.657	45.2743	1411.35	179.61	27.7486	43.9458	37.1513	1151.25	217.977	1.17703	1.63316	0.720702	1.13495	0.941891	1.20497	1.24571	0.820583	1.51808	0.977448	0.815706	1.19828	1.57843	1.21361	1.30061
AK052688	3	BLOCK1	AK052688	chr1	142041795	142079988	AK052688	12628	AK052688	Cfh	Mud-1#NOM#Sas-1#Sas1	Mus musculus 0 day neonate kidney cDNA, RIKEN full-length enriched library, clone:D630023O13 product:complement component factor h, full insert sequence."	5.8351	25.6853	470.925	11.19	26.1678	8.607	39.3947	496.453	11.1991	24.5857	9.6688	43.6573	484.245	10.625	19.5941	1.65701	1.12336	1.47504	1.6997	1.1082	1.53374	1.02828	0.975409	1.05421	0.949508	0.948737	1.00081	0.748787	0.796971	0.93954
BC055905	3	BLOCK1	BC055905	chr12	114496930	115694354	BC055905	111507	BC055905	Igh	MGC102661#MGC102662#MGC103226#MGC118125#MGC28019#MGC36307#MGC6486#MGC6522#MGC6529#MGC6628#MGC6740#MGC68276#MGC68378	Mus musculus Immunoglobulin heavy constant alpha, mRNA (cDNA clone MGC:68276 IMAGE:3489841), complete cds."	22.2819	38.8131	12.2334	93.5123	158.86	22.3508	34.4917	61.2476	79.9048	141.608	25.082	45.4125	37.1454	123.277	200.927	1.12567	1.1222	1.00309	1.17003	1.31662	0.888661	3.03639	0.606479	5.00659	1.3183	1.5428	0.854484	1.2648	1.4189	0.891398
BC103785	3	BLOCK1	BC103785	chr12	114496930	116397083	BC103785	111507	BC103785	Igh	MGC102661#MGC102662#MGC103226#MGC118125#MGC28019#MGC36307#MGC6486#MGC6522#MGC6529#MGC6628#MGC6740#MGC68276#MGC68378	Mus musculus immunoglobulin heavy chain complex, mRNA (cDNA clone MGC:118142 IMAGE:6477061), complete cds."	73.7823	266.004	1623.58	12956.4	3004.74	69.7476	73.3632	205.793	13105.3	3498.5	82.3475	193.33	348.194	17850.1	4961.45	1.11609	1.18065	0.945316	0.726792	2.63524	0.275797	0.214461	1.69197	0.126753	1.3777	1.36205	1.01149	1.65121	1.41817	1.16433
BC013656	3	BLOCK1	BC013656	chr12	114496930	114940861	BC013656	111507	BC013656	Igh	MGC102661#MGC102662#MGC103226#MGC118125#MGC28019#MGC36307#MGC6486#MGC6522#MGC6529#MGC6628#MGC6740#MGC68276#MGC68378	Mus musculus immunoglobulin heavy chain complex, mRNA (cDNA clone MGC:19118 IMAGE:4209551), complete cds."	31.0199	102.328	176.757	3099.77	907.994	29.5283	43.4885	32.4595	2197	392.987	34.2619	115.027	59.0183	6128.11	714.718	1.10451	1.16031	0.951915	1.1241	2.64499	0.42499	0.333895	1.81821	0.183639	1.97695	2.7893	0.708762	0.78714	1.81868	0.432808
AK158392	3	BLOCK1	AK158392	chr5	121213925	121227668	AK158392	246727	AK158392	Oas3	Oasl10	Mus musculus adult inner ear cDNA, RIKEN full-length enriched library, clone:F930113H12 product:2'-5' oligoadenylate synthetase 3, full insert sequence."	113.934	261.614	355.226	3096.24	3826.23	144.074	299.376	534.722	2780.04	5429.27	155.064	141.784	405.615	1230.98	3327.45	1.361	1.07628	1.26455	0.541958	0.473597	1.14434	1.14185	0.758554	1.5053	0.397574	0.442793	0.897878	0.86964	0.612871	1.41896
AK080159	3	BLOCK1	AK080159	chr8	3689234	3694174	AK080159	14128	AK080159	Fcer2a	CD23#Fce2#Ly-42	Mus musculus adult male aorta and vein cDNA, RIKEN full-length enriched library, clone:A530072G08 product:Fc receptor, IgE, low affinity II, alpha polypeptide, full insert sequence."	6.4474	14.1056	11.4794	2714.73	79.2774	10.341	19.2088	10.3168	2151.42	240.987	11.0866	9.2663	10.0087	608.641	59.5662	1.71955	1.0721	1.6039	0.656923	0.482399	1.36179	0.871884	0.970136	0.898723	0.2242	0.282903	0.792498	0.751364	0.247176	3.03979
BC052866	3	BLOCK1	BC052866	chr1	163710959	163718573	BC052866	14103	BC052866	Fasl	APT1LG1#CD178#CD95L#Fas-L#Fas-Ligand#Faslg#Tnfsf6#gld	Mus musculus Fas ligand (TNF superfamily, member 6), mRNA (cDNA clone MGC:60606 IMAGE:30073084), complete cds."	6.0313	8.7789	12.9165	195.649	20.4617	7.1057	8.0177	43.2629	202.254	39.3294	7.5141	7.5249	21.5539	78.4931	45.3545	1.24585	1.05747	1.17814	0.857158	0.938536	0.913292	1.66871	0.498207	3.34943	0.401194	0.388092	1.03376	2.21656	1.1532	1.9221
BC119164	3	BLOCK1	BC119164	chr8	3682501	3691179	BC119164	14128	BC119164	Fcer2a	CD23#Fce2#Ly-42	Mus musculus Fc receptor, IgE, low affinity II, alpha polypeptide, mRNA (cDNA clone MGC:155480 IMAGE:8733913), complete cds."	89.7831	232.336	111.511	19852.4	1288.51	93.0511	201.084	151.495	17949.6	2661.6	96.2064	97.5284	42.6329	7597.76	1112.22	1.07154	1.03391	1.0364	0.419772	0.485012	0.865488	0.382322	0.281415	1.35857	0.382712	0.423283	0.904152	0.863188	0.417878	2.06564
BC132163	3	BLOCK1	BC132163	chr17	34442861	34453040	BC132163,BC132165	14969	BC132163	H2-Eb1	H-2Eb#H2Eb#Ia-4#Ia4#MGC163794#MGC163796	Mus musculus cDNA clone MGC:163794 IMAGE:40130440, complete cds."	17385.2	10495.9	6064.32	38842.6	11097.1	21528.8	8647.51	6975.1	37416.2	14415.3	22128.4	3450.78	5867.82	40194.8	8243.08	1.27283	1.02785	1.23834	0.328773	0.399049	0.823893	0.967597	0.841252	1.15019	1.03481	1.07426	0.963278	0.742813	0.57183	1.29901
X64224	3	BLOCK1	X64224	chr8	3681736	3690390	X64224	14128	X64224	Fcer2a	CD23#Fce2#Ly-42	M.musculus mRNA for Fc E receptor II (FcERII/CD23, pERC208 and -201)."	16.1292	16.1917	73.8907	7969.88	484.887	26.9619	35.6059	47.2229	5402.39	1172.79	27.7067	11.5541	18.237	2042.22	334.637	1.7178	1.02762	1.67162	0.713582	0.3245	2.19902	0.24681	0.38619	0.639091	0.256243	0.378022	0.67785	0.690134	0.285333	2.41869
AK149421	3	BLOCK1	AK149421	chr4	147976676	147989589	AK149421	17175	AK149421	Masp2	MASP-2#MAp19	Mus musculus adult male liver tumor cDNA, RIKEN full-length enriched library, clone:C730007K24 product:mannan-binding lectin serine protease 2, full insert sequence."	1018.46	537.807	8964.51	2604.79	2502.86	1151.28	568.386	9842.44	2192.42	3370.91	1174.82	489.344	10277.1	1548.38	2756.9	1.15352	1.02044	1.13042	0.909887	0.860936	1.05686	1.14642	1.04416	1.09793	0.594435	0.706241	0.84169	1.1015	0.817851	1.34682
BC028249	3	BLOCK1	BC028249	chr12	114496930	116358417	BC028249	111507	BC028249	Igh	MGC102661#MGC102662#MGC103226#MGC118125#MGC28019#MGC36307#MGC6486#MGC6522#MGC6529#MGC6628#MGC6740#MGC68276#MGC68378	Mus musculus immunoglobulin heavy chain complex, mRNA (cDNA clone MGC:40652 IMAGE:3487241), complete cds."	80.8333	277.253	1695.91	13265.3	3227.46	66.4248	65.4523	194.599	11023.8	3287.75	82.1488	236.539	357.461	17221	5142.54	1.01627	1.23672	0.82175	0.853152	3.61391	0.236074	0.210778	1.83691	0.114746	1.2982	1.56217	0.831022	1.59337	1.56415	1.01868
BC106162	3	BLOCK1	BC106162	chr12	114496930	116597801	BC106162	111507	BC106162	Igh	MGC102661#MGC102662#MGC103226#MGC118125#MGC28019#MGC36307#MGC6486#MGC6522#MGC6529#MGC6628#MGC6740#MGC68276#MGC68378	Mus musculus immunoglobulin heavy chain complex, mRNA (cDNA clone MGC:118133 IMAGE:4218485), complete cds."	19.1545	95.9739	113.028	665.177	387.607	28.364	50.5867	82.1356	924.351	383.611	28.7516	216.532	101.047	1315.9	691.217	1.50104	1.01367	1.4808	2.25616	4.28042	0.527088	0.894002	1.23025	0.726683	1.97827	1.42359	1.38963	1.78329	1.80187	0.98969
BC104126	3	BLOCK1	BC104126	chr15	82052174	82054766	BC104126,BC104127	72049	BC104126	Tnfrsf13c	2010006P15Rik#BAFF-R#Baffr#Bcmd#Bcmd-1#Bcmd1#Lvis22#MGC123890#MGC123891	Mus musculus tumor necrosis factor receptor superfamily, member 13c, mRNA (cDNA clone MGC:123890 IMAGE:40044558), complete cds."	180.012	314.657	200.37	20138.5	4780.19	315.762	257.606	192.084	22433.7	6620.13	319.45	98.1056	92.4213	15318	3702.33	1.7746	1.01168	1.75412	0.311786	0.380835	0.818688	0.461252	0.481149	0.958647	0.760631	0.68281	1.11397	0.774515	0.559253	1.38491
AK138822	3	BLOCK1	AK138822	chr16	10480164	10527657	AK138822	12265	AK138822	Ciita	C2ta#MGC130299	Mus musculus 0 day neonate thymus cDNA, RIKEN full-length enriched library, clone:A430085P06 product:class II transactivator, full insert sequence."	123.843	135.849	74.2448	3280.34	124.604	127.117	157.166	178.511	4088.06	306.957	128.095	83.3862	122.737	1998.79	164.924	1.03434	1.00769	1.02644	0.613816	0.530563	1.15691	1.65313	0.687557	2.40436	0.609325	0.488934	1.24623	1.32358	0.537286	2.46346
AY989854	3	BLOCK1	AY989854	chr17	36216992	36221404	AY989854	14963	AY989854	H2-Bl	H2-B1	Mus musculus strain FVB/NJ truncated MHC class I antigen splice variant Bl.1a (H2-Bl) mRNA, H2-Bl-q allele, complete cds."	1087.01	877.663	8705.03	1050.34	486	1788.63	1376.93	3192.13	1717.04	721.714	1774.61	1292.49	3552.19	2063.58	1594.28	1.63256	0.992159	1.64546	1.47265	0.938679	1.56886	0.408061	1.1128	0.366699	1.96469	1.20182	1.63475	3.28042	2.20903	1.48501
AK041622	3	BLOCK1	AK041622	chr10	28388200	28483845	AK041622	210757	AK041622	Themis	A430108D01#BB160712#E430004N04Rik#Gasp#Tsepa#thylex	Mus musculus 3 days neonate thymus cDNA, RIKEN full-length enriched library, clone:A630025D22 product:hypothetical protein, full insert sequence."	9.1456	17.0998	9.1881	149.393	13.0873	9.9102	9.1042	9.1404	106.476	18.9449	9.8017	17.5804	11.066	47.3622	10.4671	1.07174	0.989052	1.0836	1.02811	1.93102	0.532416	1.20438	1.21067	0.994809	0.317031	0.444814	0.712726	0.799791	0.552502	1.44758
BC019425	3	BLOCK1	BC019425	chr12	114496930	115391915	BC019425	111507	BC019425	Igh	MGC102661#MGC102662#MGC103226#MGC118125#MGC28019#MGC36307#MGC6486#MGC6522#MGC6529#MGC6628#MGC6740#MGC68276#MGC68378	Mus musculus immunoglobulin heavy chain complex, mRNA (cDNA clone MGC:30346 IMAGE:4459683), complete cds."	20.7601	102.436	105.837	3656.3	349.32	25.0861	35.5999	80.9473	3480.08	324.774	24.8026	61.6941	76.7276	6241.05	822.61	1.19472	0.988699	1.20838	0.602267	1.73299	0.347532	0.724958	0.947871	0.764828	1.70693	1.79337	0.951805	2.35489	2.53287	0.92973
X57330	3	BLOCK1	X57330	chr17	35534274	35534745	X57330	15018	X57330	H2-Q7	H-2Q7#Ped#Q9#Qa-2#Qa-7#Qa7	M.musculus mRNA for Qa-2 antigen."	27725.3	21678.8	29051.9	37115.7	11216.6	24648.8	19315.7	28102.6	38654.2	10995.2	27294.4	21972.3	23664.4	33697.6	12683	0.984459	1.10733	0.889036	1.01354	1.13753	0.890997	0.814558	0.842072	0.967325	0.907905	0.87177	1.04145	1.13073	1.15351	0.980257
BC120598	3	BLOCK1	BC120598	chr1	40572206	40606029	BC120598,BC120600	16174	BC120598	Il18rap	-	Mus musculus interleukin 18 receptor accessory protein, mRNA (cDNA clone MGC:155835 IMAGE:40129521), complete cds."	21.9511	23.9935	21.4337	1051.02	2787.67	38.9835	46.7262	44.5395	842.542	2125.99	38.3125	31.7033	23.3846	818.289	2709.13	1.74536	0.982788	1.77592	1.32133	0.678491	1.94745	1.09102	0.525031	2.07801	0.778564	0.971215	0.801639	0.971828	1.27429	0.762642
AK030285	3	BLOCK1	AK030285	chr1	132343248	132345390	AK030285	13136	AK030285	Cd55	Daf#Daf-GPI#Daf1#GPI-DAF	Mus musculus 11 days pregnant adult female ovary and uterus cDNA, RIKEN full-length enriched library, clone:5031405O06 product:decay accelerating factor 1, full insert sequence."	1373.13	1179.24	590.198	6287.82	1786.72	1650.93	855.125	810.954	5748.19	2414.7	1621.75	1081.72	967.009	3998.81	2104.55	1.18106	0.982324	1.20231	0.917302	1.26498	0.725149	1.63845	1.19243	1.37404	0.635961	0.695665	0.914177	1.17788	0.87156	1.35147
XM_001481075	3	BLOCK1	XM_001481075	chr7	30750084	30750788	XM_001481075	100043796	XM_001481075	Gm10169	ENSMUSG00000066651	PREDICTED: Mus musculus similar to macrophage migration inhibitory factor, transcript variant 1 (LOC100043796), mRNA."	11.9246	28.1273	15.3482	53.6687	35.9198	10.5014	50.4406	10.9897	25.6442	13.1273	11.6774	25.9088	8.1333	10.7412	10.083	0.97927	1.11199	0.88065	0.921126	0.51365	1.7933	0.529919	0.740084	0.716025	0.200139	0.418855	0.477824	0.280709	0.768094	0.365461
AK137792	3	BLOCK1	AK137792	chr11	96325937	96593753	AK137792	78473	AK137792	Skap1	1700091G21Rik#Scap1#Skap-55	Mus musculus 16 days neonate thymus cDNA, RIKEN full-length enriched library, clone:A130010A21 product:similar to SKAP55 adaptor protein [Rattus norvegicus], full insert sequence."	8.9983	9.7172	11.0005	216.07	26.2026	10.7213	10.0796	12.8707	148.259	42.7623	10.4864	8.1739	7.686	89.8744	34.1515	1.16538	0.97809	1.19148	0.841179	0.810935	1.03729	0.698696	0.59717	1.17001	0.41595	0.606197	0.686162	1.30336	0.798636	1.63199
BC105920	3	BLOCK1	BC105920	chr7	25877674	25917479	BC105920	18987	BC105920	Pou2f2	MGC124154#MGC124155#MGC124156#Oct-2#Oct2a#Oct2b#Otf-2#Otf2	Mus musculus POU domain, class 2, transcription factor 2, mRNA (cDNA clone MGC:124156 IMAGE:40046289), complete cds."	53.202	226.706	142.049	4771.93	886.677	30.517	113.011	139.163	5767.73	962.834	51.5154	71.7434	275.024	5052.41	622.264	0.968298	1.68809	0.573606	0.31646	0.634833	0.498493	1.93612	1.97627	0.979684	1.05878	0.875978	1.20868	0.701793	0.646284	1.08589
AK053176	3	BLOCK1	AK053176	chr1	40572206	40583762	AK053176	16174	AK053176	Il18rap	-	Mus musculus 0 day neonate lung cDNA, RIKEN full-length enriched library, clone:E030025K24 product:interleukin 18 receptor accessory protein, full insert sequence."	10.5939	8.8677	10.5097	58.1228	295.124	10.0481	9.4313	8.6255	42.0844	165.757	10.2351	11.5639	6.3178	12.7055	97.1012	0.966131	1.01861	0.94848	1.30405	1.22612	1.06356	0.60114	0.732456	0.820718	0.218598	0.301905	0.72406	0.329019	0.585805	0.561653
BC018455	3	BLOCK1	BC018455	chr12	114496930	116048097	BC018455	111507	BC018455	Igh	MGC102661#MGC102662#MGC103226#MGC118125#MGC28019#MGC36307#MGC6486#MGC6522#MGC6529#MGC6628#MGC6740#MGC68276#MGC68378	Mus musculus immunoglobulin heavy chain complex, mRNA (cDNA clone MGC:28036 IMAGE:3666682), complete cds."	35.9164	92.3031	81.4356	903.708	276.937	32.6149	55.967	53.416	827.949	283.637	34.6452	68.0466	80.8789	486.563	600.614	0.964607	1.06225	0.908078	0.737208	1.21583	0.606339	0.993164	1.51413	0.655929	0.538407	0.587672	0.916169	2.16877	2.11754	1.02419
BC057899	3	BLOCK1	BC057899	chr12	114496930	115332586	BC057899	111507	BC057899	Igh	MGC102661#MGC102662#MGC103226#MGC118125#MGC28019#MGC36307#MGC6486#MGC6522#MGC6529#MGC6628#MGC6740#MGC68276#MGC68378	Mus musculus immunoglobulin heavy chain complex, mRNA (cDNA clone MGC:68283 IMAGE:5029179), complete cds."	85.7344	297.266	1589.44	11692.2	2735.13	78.2765	76.4466	180.642	11312.7	3266.22	82.3083	218.396	314.091	18097.4	4833.06	0.960038	1.05151	0.913012	0.734682	2.85684	0.257166	0.197611	1.73875	0.113651	1.54781	1.59974	0.967538	1.76703	1.47971	1.19417
XM_001481076	3	BLOCK1	XM_001481076	chr7	30750084	30763596	XM_001481076	100043796	XM_001481076	Gm10169	ENSMUSG00000066651	PREDICTED: Mus musculus similar to macrophage migration inhibitory factor, transcript variant 2 (LOC100043796), mRNA."	15213.8	12098.6	13305.9	8594.06	5946.59	16692.3	11720.3	14612.6	10270.5	7384.54	16004.1	11127	14489.3	8990.93	6084.95	1.05195	0.958771	1.09718	0.919691	0.949376	0.968732	1.08893	0.991559	1.0982	1.04618	0.875415	1.19507	1.02327	0.824012	1.24181
BC011181	3	BLOCK1	BC011181	chr12	114496926	115008513	BC011181	111507	BC011181	Igh	MGC102661#MGC102662#MGC103226#MGC118125#MGC28019#MGC36307#MGC6486#MGC6522#MGC6529#MGC6628#MGC6740#MGC68276#MGC68378	Mus musculus immunoglobulin heavy chain complex, mRNA (cDNA clone MGC:18822 IMAGE:4207118), complete cds."	13.0463	79.3522	38.6847	1453.19	56.1928	21.5356	30.8357	51.6507	844.183	56.0019	20.5547	20.213	37.2552	2712.6	175.134	1.57552	0.954452	1.65071	0.254725	0.655506	0.388593	0.963047	0.721291	1.33517	1.86666	3.21329	0.580919	3.11666	3.12728	0.996603
BC108964	3	BLOCK1	BC108964	chr16	45224449	45251371	BC108964	208154	BC108964	Btla	A630002H24#MGC124217#MGC124218	Mus musculus B and T lymphocyte associated, mRNA (cDNA clone MGC:124218 IMAGE:40046745), complete cds."	10.1559	53.2786	12.6483	3979.48	955.34	9.1647	33.6956	66.5993	4797.33	1716.59	9.6719	23.974	15.2252	2322.5	901.557	0.952343	1.05534	0.902402	0.449974	0.711488	0.632442	1.20373	0.228609	5.26547	0.583619	0.484123	1.20552	0.943702	0.525203	1.79683
BC013893	3	BLOCK1	BC013893	chr4	147976774	147989608	BC013893	17175	BC013893	Masp2	MASP-2#MAp19	Mus musculus mannan-binding lectin serine peptidase 2, mRNA (cDNA clone MGC:13718 IMAGE:4211293), complete cds."	156.105	109.501	1301.16	395.059	830.447	193.736	154.79	1811.05	363.947	1189.42	183.427	114.964	469.483	198.82	838.465	1.17503	0.946788	1.24107	1.04989	0.742708	1.4136	0.36082	0.259233	1.39187	0.503266	0.546287	0.921248	1.00965	0.704935	1.43227
X62743	3	BLOCK1	X62743	chr17	34282360	34297174	X62743	14999	X62743	H2-DMb1	AI385589#H-2Mb1#H2-Mb1	M.musculus Mb mRNA."	5441.79	1789.23	898.676	33177	4030.31	7151.39	1298.39	1200.66	32019	7118.56	6704.58	632.982	1397.38	25439.5	3887.61	1.23205	0.93752	1.31416	0.353773	0.487511	0.725671	1.55493	1.16384	1.33604	0.766782	0.794513	0.965097	0.964594	0.546123	1.76626
NM_013606	3	BLOCK1	NM_013606	chr16	97757687	97782508	BC007127,NM_013606	17858	NM_013606	Mx2	AI528743#Mx-2	Mus musculus myxovirus (influenza virus) resistance 2 (Mx2), mRNA."	54.7276	186.568	754.31	358.243	275.98	44.8213	161.487	518.065	263.49	148.948	51.2236	187.696	637.203	121.201	162.417	0.935974	1.14284	0.818989	1.00605	1.1623	0.865563	0.844749	1.22997	0.686806	0.338322	0.459985	0.735505	0.588509	1.09043	0.539704
AK087261	3	BLOCK1	AK087261	chr4	40174091	40186858	AK087261	230073	AK087261	Ddx58	6430573D20Rik#C330021E21#RIG-I	Mus musculus 0 day neonate lung cDNA, RIKEN full-length enriched library, clone:E030040J04 product:similar to RNA HELICASE [Homo sapiens], full insert sequence."	31.2702	36.6223	87.3981	407.129	229.807	35.8768	43.1348	116.853	407.355	285.71	33.3987	52.9111	168.104	200.695	154.82	1.06807	0.930928	1.14732	1.44478	1.22665	1.17783	1.92343	1.43859	1.33702	0.492952	0.492678	1.00056	0.673697	0.541878	1.24326
BC088837	3	BLOCK1	BC088837	chr12	114496926	116384149	BC088837	111507	BC088837	Igh	MGC102661#MGC102662#MGC103226#MGC118125#MGC28019#MGC36307#MGC6486#MGC6522#MGC6529#MGC6628#MGC6740#MGC68276#MGC68378	Mus musculus immunoglobulin heavy chain complex, mRNA (cDNA clone MGC:103243 IMAGE:6478768), complete cds."	52.6682	86.7564	57.7569	447.235	212.354	45.5084	60.6859	133.386	80.4743	219.304	48.946	58.8839	59.6379	731.217	368.68	0.929327	1.07554	0.864058	0.678727	0.970306	0.699498	1.03257	0.447109	2.30943	1.63497	9.08635	0.179937	1.73616	1.68114	1.03273
BC094065	3	BLOCK1	BC094065	chr12	114496926	116148692	BC094065	111507	BC094065	Igh	MGC102661#MGC102662#MGC103226#MGC118125#MGC28019#MGC36307#MGC6486#MGC6522#MGC6529#MGC6628#MGC6740#MGC68276#MGC68378	Mus musculus immunoglobulin heavy chain complex, mRNA (cDNA clone MGC:102663 IMAGE:4037012), complete cds."	38.7827	145.974	79.1581	754.033	434.718	38.842	57.3299	82.5102	5796.19	506.825	35.8889	107.346	172.869	8715.47	731.884	0.925384	0.923971	1.00153	0.735382	1.87243	0.392742	2.18385	2.09513	1.04235	11.5585	1.50366	7.68692	1.68358	1.44406	1.16587
AK143956	3	BLOCK1	AK143956	chr16	10480164	10527657	AK143956	12265	AK143956	Ciita	C2ta#MGC130299	Mus musculus adult male kidney cDNA, RIKEN full-length enriched library, clone:F530006I07 product:class II transactivator, full insert sequence."	288.896	222.699	100.753	5888.28	357.11	342.125	201.373	215.648	6463.7	767.878	314.483	77.4244	193.571	4092.85	442.915	1.08857	0.919207	1.18425	0.347664	0.384483	0.904239	1.92125	0.897623	2.14037	0.695083	0.633204	1.09772	1.24027	0.576803	2.15025
BC092065	3	BLOCK1	BC092065	chr12	114496926	114667344	BC092065	111507	BC092065	Igh	MGC102661#MGC102662#MGC103226#MGC118125#MGC28019#MGC36307#MGC6486#MGC6522#MGC6529#MGC6628#MGC6740#MGC68276#MGC68378	Mus musculus immunoglobulin heavy chain complex, mRNA (cDNA clone MGC:102667 IMAGE:4207793), complete cds."	10.391	79.5417	215.248	3757.42	705.943	12.997	70.7524	65.0186	5255.59	1327.62	11.9234	93.3214	76.9216	6272.38	788.467	1.14747	0.917396	1.25079	1.17324	1.31899	0.889501	0.357363	1.18307	0.302064	1.66933	1.19347	1.39872	1.1169	0.593896	1.88063
AK169825	3	BLOCK1	AK169825	chr11	96325937	96620936	AK169825	78473	AK169825	Skap1	1700091G21Rik#Scap1#Skap-55	Mus musculus 2 days neonate thymus thymic cells cDNA, RIKEN full-length enriched library, clone:E430029H02 product:SKAP55 adaptor protein homolog [Rattus norvegicus], full insert sequence."	105.471	108.947	127.862	5537.62	270.407	201.925	133.956	131.4	3122.62	495.532	184.941	134.515	175.715	4974.67	529.903	1.75348	0.915893	1.9145	1.23468	1.00417	1.22955	1.37425	1.33725	1.02767	0.898341	1.59311	0.563892	1.95965	1.06936	1.83254
BC010322	3	BLOCK1	BC010322	chr17	34400205	34406355	BC010322	14961	BC010322	H2-Ab1	AI845868#Abeta#H-2Ab#H2-Ab#I-A<b>#I-Abeta#IAb#Ia-2#Ia2#Rmcs1	Mus musculus histocompatibility 2, class II antigen A, beta 1, mRNA (cDNA clone MGC:6297 IMAGE:2651058), complete cds."	10613.7	4861.03	2235.19	22323	4503.22	12405.3	4118.27	3802.05	19125.6	6517.26	11301.5	1277.47	2123.05	18723.9	4241.43	1.0648	0.911021	1.1688	0.262798	0.310195	0.847202	0.949831	0.558396	1.701	0.838774	0.978999	0.856767	0.941868	0.6508	1.44725
AK171037	3	BLOCK1	AK171037	chr2	24200807	24207001	AK171037	16181	AK171037	Il1rn	F630041P17Rik#IL-1ra	Mus musculus NOD-derived CD11c +ve dendritic cells cDNA, RIKEN full-length enriched library, clone:F630220G16 product:interleukin 1 receptor antagonist, full insert sequence."	836.888	38.0114	31.2665	77.5983	609.157	962.479	6.3719	629.426	54.2416	662.857	873.186	11.5507	223.335	24.2654	625.864	1.04337	0.907226	1.15007	0.303875	1.81276	0.167631	7.14295	0.354823	20.131	0.312705	0.447358	0.699005	1.02743	0.944191	1.08815
BC008168	3	BLOCK1	BC008168	chr17	34400185	34406355	BC008168	14961	BC008168	H2-Ab1	AI845868#Abeta#H-2Ab#H2-Ab#I-A<b>#I-Abeta#IAb#Ia-2#Ia2#Rmcs1	Mus musculus histocompatibility 2, class II antigen A, beta 1, mRNA (cDNA clone MGC:6182 IMAGE:3257494), complete cds."	8093.17	2501.17	1042.94	21065.9	2478.29	12232.9	3320.59	3006.37	16680.2	4334.92	11022.8	1313.08	2038.8	21234.1	3674.22	1.36198	0.901076	1.51151	0.524986	0.395436	1.32761	1.95487	0.678161	2.8826	1.00798	1.27302	0.791809	1.48256	0.847586	1.74915
BC156804	3	BLOCK1	BC156804	chr11	96326018	96615444	BC156804	78473	BC156804	Skap1	1700091G21Rik#Scap1#Skap-55	Synthetic construct Mus musculus clone IMAGE:100062546, MGC:190910 src family associated phosphoprotein 1 (Skap1) mRNA, encodes complete protein."	54.5397	44.1139	89.0827	927.814	89.5818	97.4289	36.9208	61.8029	602.152	93.0808	87.6308	42.0072	91.4834	1465.53	177.741	1.60673	0.899433	1.78638	0.952244	1.13777	0.836943	1.02695	1.48024	0.69377	1.57956	2.43383	0.649001	1.98412	1.90953	1.03906
AF288572	3	BLOCK1	AF288572	chr1	163710819	163718626	AF288572	14103	AF288572	Fasl	APT1LG1#CD178#CD95L#Fas-L#Fas-Ligand#Faslg#Tnfsf6#gld	Mus musculus FasL isoform mRNA, complete cds."	7.0879	9.1337	40.3962	136.608	64.7545	8.0713	13.1401	38.6491	180.752	70.305	7.2359	7.8024	31.9205	64.5459	89.4882	1.02088	0.896497	1.13874	0.854243	0.593785	1.43864	0.790186	0.825905	0.956751	0.47249	0.357097	1.32314	1.38196	1.27286	1.08572
BC110688	3	BLOCK1	BC110688	chr12	114496930	116384167	BC110688	111507	BC110688	Igh	MGC102661#MGC102662#MGC103226#MGC118125#MGC28019#MGC36307#MGC6486#MGC6522#MGC6529#MGC6628#MGC6740#MGC68276#MGC68378	Mus musculus immunoglobulin heavy chain complex, mRNA (cDNA clone MGC:118132 IMAGE:4217102), complete cds."	6.2607	9.8427	13.4304	193.587	99.6267	7.2829	5.689	10.2135	382.8	107.904	6.495	8.9416	12.4962	94.1981	100.083	1.03742	0.891815	1.16327	0.90845	1.57173	0.577992	0.930441	1.2235	0.760476	0.486592	0.246077	1.9774	1.00458	0.92752	1.08308
NM_001111316	3	BLOCK1	NM_001111316	chr1	139959437	140071882	NM_001111316	19264	NM_001111316	Ptprc	B220#CD45R#Cd45#Ly-5#Lyt-4#T200#loc	Mus musculus protein tyrosine phosphatase, receptor type, C (Ptprc), transcript variant 1, mRNA."	7.5914	8.218	7.3029	290.905	98.2073	9.4015	10.089	8.1208	209.448	83.1993	8.3616	11.0929	13.3924	131.264	45.8074	1.10146	0.88939	1.23844	1.34983	1.0995	1.22767	1.83385	1.64915	1.112	0.451226	0.626713	0.719988	0.466436	0.550574	0.84718
AF042159	3	BLOCK1	AF042159	chr16	10480164	10527657	AF042159,AF100710	12265	AF042159	Ciita	C2ta#MGC130299	Mus musculus MHC class II transactivator CIITA mRNA clone 4b, complete cds CIITA form IV."	383.703	302.983	138.507	8083.58	627.457	496.176	277.553	287.644	9894.32	1329.43	439.615	126.527	282.918	5728.29	619.197	1.14572	0.886006	1.29312	0.417604	0.455866	0.916069	2.04262	0.983572	2.07674	0.708633	0.578948	1.224	0.986836	0.465762	2.11875
X64223	3	BLOCK1	X64223	chr8	3681736	3690861	X64223	14128	X64223	Fcer2a	CD23#Fce2#Ly-42	M.musculus mRNA for Fc E receptor II (FcERII/CD23, pERB452)."	56.0316	135.98	119.585	9362.55	1255.55	97.9207	126.594	134.415	8358.18	2789.88	86.626	81.5583	65.579	3478.54	1147.68	1.54602	0.884655	1.7476	0.599782	0.64425	0.930977	0.548387	0.487886	1.12401	0.371538	0.416184	0.892725	0.914088	0.411372	2.22205
AK040754	3	BLOCK1	AK040754	chrX	97170927	97174811	AK040754	13607	AK040754	Eda	EDA1#Ed1#Eda-A1#Eda-A2#HED#Ta#XLHED#tabby	Mus musculus adult male aorta and vein cDNA, RIKEN full-length enriched library, clone:A530023D06 product:ectodysplasin-A, full insert sequence."	46.0783	16.8006	25.6337	28.7335	48.8292	48.5879	13.395	57.6561	37.1634	34.571	42.9725	22.9627	46.0304	11.9611	42.3495	0.932597	0.884428	1.05446	1.36678	1.71427	0.797293	1.7957	0.798361	2.24923	0.416277	0.321852	1.29338	0.867299	1.225	0.707998
AK170678	3	BLOCK1	AK170678	chr17	35400038	35403004	AK170678	14964	AK170678	H2-D1	H-2D#H2-D	Mus musculus NOD-derived CD11c +ve dendritic cells cDNA, RIKEN full-length enriched library, clone:F630113J05 product:histocompatibility 2, D region locus 1, full insert sequence."	33200	24080	32913.8	39461.8	37884.8	36927	23278.7	31077.2	38549.6	42262.9	32588.7	23413	30734.3	38704.7	39656.8	0.981587	0.882518	1.11226	0.972301	1.00577	0.966722	0.93378	0.988966	0.944199	0.980815	1.00402	0.976884	1.04677	0.938336	1.11556
BC042532	3	BLOCK1	BC042532	chr2	24192402	24207005	BC042532	16181	BC042532	Il1rn	F630041P17Rik#IL-1ra	Mus musculus interleukin 1 receptor antagonist, mRNA (cDNA clone MGC:35609 IMAGE:4486098), complete cds."	885.246	57.3621	38.5143	68.7826	605.549	1051.47	10.9888	570.229	46.2678	813.14	922.281	14.8626	250.014	35.338	662	1.04184	0.877138	1.18777	0.259101	1.35252	0.191569	6.49145	0.438445	14.8056	0.513764	0.763771	0.672667	1.09322	0.814128	1.34282
BC038070	3	BLOCK1	BC038070	chr1	172890689	172906179	BC038070	14130	BC038070	Fcgr2b	AI528646#CD32#F630109E10Rik#Fc[g]RII#FcgRII#Fcgr2#Fcgr2a#Fcr-2#Fcr-3#Ly-17#Ly-m20#LyM-1#Lym-1	Mus musculus Fc receptor, IgG, low affinity IIb, mRNA (cDNA clone MGC:46888 IMAGE:3993915), complete cds."	2627.02	1964.44	3598.11	3424.44	3136.33	2429.69	923.782	6159.16	4074.29	4011	2301.98	521.75	4113.99	4283.46	2392.01	0.87627	0.947435	0.924887	0.265598	0.564797	0.470253	1.14338	0.667946	1.71178	1.25085	1.05134	1.18977	0.762678	0.596364	1.27888
AK051176	3	BLOCK1	AK051176	chr9	86717722	86775489	AK051176	20616	AK051176	Snap91	91kDa#AP180#F1-20#mKIAA0656	Mus musculus 12 days embryo spinal ganglion cDNA, RIKEN full-length enriched library, clone:D130011L12 product:synaptosomal-associated protein, 91 kDa, full insert sequence."	5.748	8.7922	7.2512	8.9875	13.5347	8.9398	10.4426	9.6426	7.8841	13.0375	7.8331	5.8767	5.8821	10.1627	16.257	1.36275	0.876205	1.55529	0.668399	0.562762	1.18771	0.81119	0.610012	1.32979	1.13076	1.28901	0.877229	1.20113	1.24694	0.963265
BC096435	3	BLOCK1	BC096435	chr18	60963509	60972306	BC096435	16149	BC096435	Cd74	CLIP#DHLAG#HLADG#Ia-GAMMA#Ii	Mus musculus CD74 antigen (invariant polypeptide of major histocompatibility complex, class II antigen-associated), mRNA (cDNA clone MGC:106056 IMAGE:6530802), complete cds."	19650.3	9650.71	5640.01	46459.2	13579.4	33500.7	11274.7	9087.18	45786.9	26582.6	29327	5081.1	10707	46459.2	15477.6	1.49245	0.875414	1.70485	0.5265	0.450665	1.16827	1.89839	1.17825	1.6112	1	1.01468	0.985529	1.13979	0.582247	1.95757
BC013715	3	BLOCK1	BC013715	chr5	121346265	121357516	BC013715	246730	BC013715	Oas1a	L3	Mus musculus 2'-5' oligoadenylate synthetase 1A, mRNA (cDNA clone MGC:6224 IMAGE:3257027), complete cds."	23.9331	58.9864	54.9044	150.417	366.627	23.9741	64.2711	75.6114	176.037	280.75	20.9762	40.2879	50.7517	52.1821	174.54	0.876451	0.874953	1.00171	0.683003	0.626843	1.08959	0.924365	0.671218	1.37715	0.346916	0.296426	1.17033	0.476071	0.621692	0.765766
U35337	3	BLOCK1	U35337	chr17	34282360	34297174	U35337	15000	U35337	H2-DMb2	H-2Mb2#H2-Mb2	Mus musculus strain DBA/1 MHC class II H2-M beta 2 chain (H2-Mb2) mRNA, complete cds."	5622.02	1771.99	893.421	34020.6	2774.29	6977.16	1375.68	1561.44	34087.5	5438.78	6096.96	673.141	1333.03	24449.1	2837.56	1.08448	0.873846	1.24104	0.37988	0.489315	0.776349	1.49205	0.853716	1.74771	0.718657	0.717246	1.00197	1.02281	0.521728	1.96042
AK170844	3	BLOCK1	AK170844	chr17	34420099	34421768	AK170844	14960	AK170844	H2-Aa	Aalpha#H-2Aa#H2Aa#I-Aalpha#IAalpha#Ia-1#Ia1	Mus musculus NOD-derived CD11c +ve dendritic cells cDNA, RIKEN full-length enriched library, clone:F630204B05 product:unclassifiable, full insert sequence."	77.7448	41.4823	9.5611	2059.45	105.233	51.7352	32.0495	23.9091	970.461	174.313	67.8808	8.3246	10.8156	361.481	43.5765	0.873123	1.31208	0.665449	0.200678	0.259742	0.772607	1.13121	0.452363	2.50066	0.175524	0.372484	0.471224	0.414095	0.24999	1.65645
BC003718	3	BLOCK1	BC003718	chr17	34290195	34297168	BC003718	14999	BC003718	H2-DMb1	AI385589#H-2Mb1#H2-Mb1	Mus musculus histocompatibility 2, class II, locus Mb1, mRNA (cDNA clone MGC:5741 IMAGE:3486844), complete cds."	5529.14	1811.27	857.215	31663.1	3469.99	7285.02	1338.29	1200.23	29341.2	5874.61	6340.01	633.126	1333.73	21518.4	4660.3	1.14665	0.87028	1.31757	0.349548	0.473088	0.738865	1.55588	1.11122	1.40016	0.679607	0.733388	0.926668	1.34303	0.793296	1.69297
BC043667	3	BLOCK1	BC043667	chr5	121183290	121188586	BC043667	246728	BC043667	Oas2	Oasl11	Mus musculus 2'-5' oligoadenylate synthetase 2, mRNA (cDNA clone IMAGE:5029343), partial cds."	71.3382	679.038	351.046	936.491	2407.83	75.2973	671.74	446.393	1167.07	1426.6	65.4877	671.798	491.333	187.943	1255.64	0.917989	0.869722	1.0555	0.989337	1.00009	0.989251	1.39962	1.10067	1.27161	0.200689	0.161039	1.24621	0.521482	0.880163	0.592483
BC112906	3	BLOCK1	BC112906	chr12	114496926	116082329	BC112906	111507	BC112906	Igh	MGC102661#MGC102662#MGC103226#MGC118125#MGC28019#MGC36307#MGC6486#MGC6522#MGC6529#MGC6628#MGC6740#MGC68276#MGC68378	Mus musculus immunoglobulin heavy chain complex, mRNA (cDNA clone MGC:118135 IMAGE:4240072), complete cds."	6.6995	19.5951	53.8224	1105.7	167.679	5.4706	21.8325	16.578	1138.24	242.998	5.7101	21.6526	13.9746	1851.32	297.577	0.852317	1.04378	0.816568	1.105	0.99176	1.11418	0.259643	0.842961	0.308013	1.67435	1.62647	1.02944	1.77468	1.22461	1.44918
BC106840	3	BLOCK1	BC106840	chr8	10006653	10035618	BC106840,BC106841	24099	BC106840	Tnfsf13b	BAFF#BLyS#D8Ertd387e#MGC124060#MGC124061#TALL-1#TALL1#THANK#TNFSF20#zTNF4	Mus musculus tumor necrosis factor (ligand) superfamily, member 13b, mRNA (cDNA clone MGC:124060 IMAGE:40045718), complete cds."	39.7783	216.553	32.3761	639.674	1278.67	54.4956	187.557	54.8485	533.438	846.15	46.238	229.752	72.4463	820.023	918.364	1.16239	0.848472	1.36998	1.06095	1.22497	0.866104	2.23765	1.32084	1.6941	1.28194	1.53724	0.833922	0.718216	1.08534	0.661741
AK172183	3	BLOCK1	AK172183	chr5	115384521	115387920	AK172183	231655	AK172183	Oasl1	7530414C13Rik#oasl9	Mus musculus activated spleen cDNA, RIKEN full-length enriched library, clone:F830102F09 product:2'-5' oligoadenylate synthetase-like 1, full insert sequence."	37.7982	33.2522	71.5363	136.721	364.013	32.373	21.9681	74.3621	106.961	161.557	31.8375	15.7458	86.4656	37.706	188.19	0.842302	0.983458	0.856469	0.473527	0.716757	0.660651	1.2087	1.16276	1.0395	0.275788	0.35252	0.782331	0.516988	1.16485	0.443822
BC092056	3	BLOCK1	BC092056	chr12	114496926	116089873	BC092056	111507	BC092056	Igh	MGC102661#MGC102662#MGC103226#MGC118125#MGC28019#MGC36307#MGC6486#MGC6522#MGC6529#MGC6628#MGC6740#MGC68276#MGC68378	Mus musculus immunoglobulin heavy chain complex, mRNA (cDNA clone MGC:102606 IMAGE:4013094), complete cds."	80.6051	292.17	1586.9	11690	2457.62	75.1178	64.8308	177.636	11100.3	2891.2	67.6225	177.494	336.786	16007.6	4779.57	0.838936	0.900219	0.931924	0.607502	2.7378	0.221894	0.21223	1.89594	0.111939	1.36934	1.44209	0.949555	1.94479	1.65314	1.17642
BC001996	3	BLOCK1	BC001996	chr17	34272572	34276046	BC001996,BC049992	14998	BC001996	H2-DMa	H-2Ma#H2-Ma	Mus musculus histocompatibility 2, class II, locus DMa, mRNA (cDNA clone MGC:5743 IMAGE:3591389), complete cds."	4898.9	1577.74	907.459	16641.9	4861.17	8189.28	1777.59	2418.82	27642.3	5717.08	6866.09	736.08	1508.08	17413.3	3544.85	1.40156	0.838424	1.67166	0.466542	0.414088	1.12667	1.66187	0.623477	2.66549	1.04635	0.629949	1.66101	0.729218	0.620046	1.17607
BC140358	3	BLOCK1	BC140358	chr16	10488464	10525333	BC140358,BC148699	12265	BC140358	Ciita	C2ta#MGC130299	Synthetic construct Mus musculus clone IMAGE:100014312, MGC:173312 class II transactivator (Ciita) mRNA, encodes complete protein."	194.529	186.021	62.249	3327.25	395.88	217.828	157.933	146.395	4383.34	867.831	182.279	55.9478	140.262	2081.13	477.567	0.93703	0.836803	1.11977	0.300761	0.35425	0.849009	2.25324	0.958106	2.35177	0.62548	0.474782	1.3174	1.20634	0.5503	2.19215
AK169558	3	BLOCK1	AK169558	chr10	28388200	28602555	AK169558	210757	AK169558	Themis	A430108D01#BB160712#E430004N04Rik#Gasp#Tsepa#thylex	Mus musculus 2 days neonate thymus thymic cells cDNA, RIKEN full-length enriched library, clone:C920001C08 product:hypothetical protein, full insert sequence."	12.5246	9.5705	12.1396	922.867	19.4982	26.6015	29.9822	11.9283	592.051	69.3617	22.1946	8.2977	23.3264	374.83	29.4953	1.77208	0.834336	2.12394	0.867008	0.276754	3.13277	1.92151	1.95555	0.982594	0.406158	0.633105	0.641534	1.51272	0.425239	3.55734
AK049218	3	BLOCK1	AK049218	chr5	121180342	121185584	AK049218	246728	AK049218	Oas2	Oasl11	Mus musculus ES cells cDNA, RIKEN full-length enriched library, clone:C330013N23 product:hypothetical protein, full insert sequence."	100.722	652.748	565.678	1305.21	1848.52	93.2364	666.199	490.976	1254.61	1002.23	83.7187	575.121	461.211	283.111	944.634	0.831183	0.897919	0.925678	0.881077	0.863288	1.02061	0.815324	0.939377	0.867942	0.216909	0.225656	0.961235	0.511023	0.942535	0.542179
BC002091	3	BLOCK1	BC002091	chr12	114496926	115526823	BC002091	111507	BC002091	Igh	MGC102661#MGC102662#MGC103226#MGC118125#MGC28019#MGC36307#MGC6486#MGC6522#MGC6529#MGC6628#MGC6740#MGC68276#MGC68378	Mus musculus immunoglobulin heavy chain complex, mRNA (cDNA clone MGC:6342 IMAGE:3488305), complete cds."	32.7125	116.966	135.898	4283.69	430.797	23.7775	62.6794	54.5449	3707.83	756.157	27.1307	53.0153	56.545	6605.44	491.817	0.829368	1.14102	0.726863	0.453254	0.845817	0.535877	0.416083	1.03667	0.401365	1.542	1.78148	0.86557	1.14164	0.650417	1.75525
BC065136	3	BLOCK1	BC065136	chr7	117365274	117427020	BC065136	20947	BC065136	Swap70	70kDa#AV235546	Mus musculus SWA-70 protein, mRNA (cDNA clone MGC:86175 IMAGE:30546814), complete cds."	2234.01	2545.62	1317.3	17112.2	6382.84	2082.05	2003.59	1269.9	18720.4	6104.68	1824.87	2274.78	1367.76	14894.9	5768.83	0.816862	0.876479	0.931981	0.893606	1.13535	0.787075	1.0383	1.07706	0.964021	0.870428	0.79565	1.09398	0.903803	0.944986	0.956419
AK159570	3	BLOCK1	AK159570	chr9	86659238	86775207	AK159570	20616	AK159570	Snap91	91kDa#AP180#F1-20#mKIAA0656	Mus musculus osteoclast-like cell cDNA, RIKEN full-length enriched library, clone:I420024G24 product:synaptosomal-associated protein 91, full insert sequence."	707.586	1122.87	10.6358	161.622	45.9882	649.805	1539.24	9.5763	174.2	76.0709	576.187	219.359	9.767	130.022	221.906	0.814299	0.886707	0.918341	0.195355	0.142511	1.37081	0.918314	1.01991	0.900384	0.804482	0.746395	1.07782	4.82529	2.9171	1.65414
BC031703	3	BLOCK1	BC031703	chr12	114496926	116699663	BC031703	111507	BC031703	Igh	MGC102661#MGC102662#MGC103226#MGC118125#MGC28019#MGC36307#MGC6486#MGC6522#MGC6529#MGC6628#MGC6740#MGC68276#MGC68378	Mus musculus immunoglobulin heavy chain complex, mRNA (cDNA clone MGC:30284 IMAGE:4205959), complete cds."	60.3044	200.489	442.436	3606.5	1080.59	65.6635	220.018	169.711	8524.44	2438.22	53.3975	150.933	252.285	6040.97	2317.35	0.885466	0.813199	1.08887	0.752826	0.686004	1.09741	0.570218	1.48656	0.383582	1.67502	0.708665	2.36363	2.14452	0.950428	2.25637
AK146950	3	BLOCK1	AK146950	chr17	34259776	34276028	AK146950	14998	AK146950	H2-DMa	H-2Ma#H2-Ma	Mus musculus 16 days embryo heart cDNA, RIKEN full-length enriched library, clone:I920078O06 product:histocompatibility 2, class II, locus DMa, full insert sequence."	76.0609	87.7997	20.6575	48.8581	48.5864	40.5312	40.9491	42.2603	28.725	30.721	61.8326	90.4719	63.2604	25.0663	45.4344	0.812935	1.52556	0.532878	1.03044	2.20937	0.466392	3.06235	1.49692	2.04576	0.513043	0.87263	0.587927	0.935126	1.47894	0.632296
AK171802	3	BLOCK1	AK171802	chr1	140016049	140071843	AK171802	19264	AK171802	Ptprc	B220#CD45R#Cd45#Ly-5#Lyt-4#T200#loc	Mus musculus activated spleen cDNA, RIKEN full-length enriched library, clone:F830011N13 product:protein tyrosine phosphatase, receptor type, C, full insert sequence."	19.0082	23.1028	14.0558	4056.21	1463.09	36.6472	55.4143	31.1592	5022.11	1358.41	29.6546	11.7547	40.4093	1104.02	1087.2	1.5601	0.809191	1.92797	0.5088	0.212124	2.3986	2.87492	1.29687	2.21682	0.27218	0.219832	1.23813	0.743087	0.800352	0.92845
BC004786	3	BLOCK1	BC004786	chr12	114496926	114836173	BC004786	111507	BC004786	Igh	MGC102661#MGC102662#MGC103226#MGC118125#MGC28019#MGC36307#MGC6486#MGC6522#MGC6529#MGC6628#MGC6740#MGC68276#MGC68378	Mus musculus immunoglobulin heavy chain complex, mRNA (cDNA clone MGC:6727 IMAGE:3588636), complete cds."	57.8094	94.5425	53.1453	53.961	111.454	61.526	100.843	131.912	52.2234	205.507	49.6599	106.557	83.7557	41.3174	272.897	0.859028	0.807137	1.06429	1.12708	1.05666	1.06665	1.57598	0.634935	2.48211	0.76569	0.791166	0.967799	2.44851	1.32792	1.84387
AK040068	3	BLOCK1	AK040068	chr11	96325937	96565745	AK040068	78473	AK040068	Skap1	1700091G21Rik#Scap1#Skap-55	Mus musculus 0 day neonate thymus cDNA, RIKEN full-length enriched library, clone:A430055M21 product:hypothetical PH domain profile/Pleckstrin-homology-related containing protein, full insert sequence."	6.4799	11.4374	6.7804	207.252	13.5681	7.6003	7.8812	9.9363	136.947	20.0025	6.1143	5.5116	7.5073	160.895	14.6992	0.943579	0.804481	1.1729	0.481893	0.699335	0.689073	1.10721	0.755543	1.46544	0.776325	1.17488	0.660772	1.08336	0.734868	1.47423
BC003476	3	BLOCK1	BC003476	chr18	60963509	60972304	BC003476	16149	BC003476	Cd74	CLIP#DHLAG#HLADG#Ia-GAMMA#Ii	Mus musculus CD74 antigen (invariant polypeptide of major histocompatibility complex, class II antigen-associated), mRNA (cDNA clone MGC:6517 IMAGE:2650401), complete cds."	4433.41	1567.85	1014.74	14620.2	707.917	10252.8	2219.39	2315.8	24035.4	2147.97	8130.21	666.718	2470.06	16084.8	1051.84	1.83385	0.792978	2.31261	0.425244	0.300406	1.41557	2.43419	1.06661	2.28217	1.10018	0.669212	1.64399	1.48582	0.489691	3.03421
BC093501	3	BLOCK1	BC093501	chr12	114496926	115065340	BC093501	111507	BC093501	Igh	MGC102661#MGC102662#MGC103226#MGC118125#MGC28019#MGC36307#MGC6486#MGC6522#MGC6529#MGC6628#MGC6740#MGC68276#MGC68378	Mus musculus immunoglobulin heavy chain complex, mRNA (cDNA clone MGC:102668 IMAGE:4208046), complete cds."	60.6644	152.018	156.438	736.505	108.484	198.781	147.738	189.501	394.146	153.464	157.342	167.95	153.959	1111.25	232.04	2.59365	0.791534	3.27674	1.1048	1.13681	0.971845	0.98415	0.812444	1.21135	1.50882	2.8194	0.535157	2.13893	1.51202	1.41461
BC003844	3	BLOCK1	BC003844	chr12	114496930	115332579	BC003844	111507	BC003844	Igh	MGC102661#MGC102662#MGC103226#MGC118125#MGC28019#MGC36307#MGC6486#MGC6522#MGC6529#MGC6628#MGC6740#MGC68276#MGC68378	Mus musculus immunoglobulin heavy chain complex, mRNA (cDNA clone MGC:6367 IMAGE:3497357), complete cds."	51.8426	122.915	73.0136	4927.11	339.304	33.114	61.2125	79.8071	4852.55	349.031	40.9086	101.937	76.9698	922.342	544.864	0.789092	1.23539	0.638741	0.829331	1.6653	0.498006	1.05418	0.964448	1.09304	0.187197	0.190073	0.984868	1.60583	1.56107	1.02867
BC067198	3	BLOCK1	BC067198	chr2	156923268	156960881	BC067198	56045	BC067198	Samhd1	E330031J07Rik#Mg11	Mus musculus SAM domain and HD domain, 1, mRNA (cDNA clone MGC:69605 IMAGE:6826682), complete cds."	2084.35	2781.35	2164.92	18062.2	7231.98	2545.77	2468.01	2010.75	19390.2	5802.81	1993.05	1151.22	1171.03	12098.4	3669.3	0.956194	0.782884	1.22137	0.413907	0.466456	0.887344	0.540913	0.582387	0.928786	0.669821	0.623945	1.07352	0.507371	0.632331	0.802383
BC013490	3	BLOCK1	BC013490	chr12	114496930	116153268	BC013490	111507	BC013490	Igh	MGC102661#MGC102662#MGC103226#MGC118125#MGC28019#MGC36307#MGC6486#MGC6522#MGC6529#MGC6628#MGC6740#MGC68276#MGC68378	Mus musculus immunoglobulin heavy chain complex, mRNA (cDNA clone MGC:19135 IMAGE:4216550), complete cds."	46.4338	174.424	312.206	4878.1	1356.29	39.3973	52.2804	117.432	6543.97	1378.71	36.2855	134.593	188.168	10410.2	2426.91	0.781446	0.921015	0.848462	0.771642	2.57445	0.299731	0.602705	1.60236	0.376137	2.13407	1.59081	1.3415	1.78937	1.76028	1.01652
BC031773	3	BLOCK1	BC031773	chr9	86660044	86775232	BC031773	20616	BC031773	Snap91	91kDa#AP180#F1-20#mKIAA0656	Mus musculus synaptosomal-associated protein 91, mRNA (cDNA clone MGC:25399 IMAGE:4511467), complete cds."	359.184	517.898	21.8733	69.8091	71.8492	281.846	696.947	9.8213	79.6823	64.1322	279.265	129.032	22.1223	35.8479	153.667	0.777499	0.990843	0.784684	0.249146	0.185139	1.34572	1.01138	2.25248	0.449009	0.513513	0.449885	1.14143	2.13874	2.3961	0.892594
AF016630	3	BLOCK1	AF016630	chrX	97170944	97506635	AF016630	13607	AF016630	Eda	EDA1#Ed1#Eda-A1#Eda-A2#HED#Ta#XLHED#tabby	Mus musculus ectodysplasin-A isoform Ta B (Ta) mRNA, complete cds."	9.3638	6.3161	5.5637	5.5886	10.5818	10.0405	7.8933	8.8824	8.1987	13.5514	7.8048	6.2699	6.5076	5.2543	12.6349	0.833508	0.777332	1.07227	0.992685	0.794332	1.24971	1.16965	0.73264	1.59649	0.940182	0.64087	1.46704	1.19402	0.932369	1.28063
AK147087	3	BLOCK1	AK147087	chr9	86668352	86775207	AK147087,BC052454	20616	AK147087	Snap91	91kDa#AP180#F1-20#mKIAA0656	Mus musculus cDNA, RIKEN full-length enriched library, clone:I920161I12 product:synaptosomal-associated protein 91, full insert sequence."	321.312	520.91	11.9345	71.1832	19.261	261.899	739.514	9.7578	64.4532	23.9561	249.471	85.0478	9.5521	34.0847	70.8386	0.776414	0.952545	0.815094	0.163268	0.115005	1.41966	0.800377	0.978919	0.817613	0.478831	0.528829	0.905455	3.67783	2.95702	1.24376
AK045295	3	BLOCK1	AK045295	chr7	117365274	117409791	AK045295	20947	AK045295	Swap70	70kDa#AV235546	Mus musculus 9.5 days embryo parthenogenote cDNA, RIKEN full-length enriched library, clone:B130063A01 product:SWAP complex protein, 70 kDa, full insert sequence."	173.274	208.144	113.67	1230.73	415.394	166.099	188.853	107.057	1624.13	517.944	133.102	202.996	108.392	1108.35	331.74	0.768162	0.801343	0.958594	0.975267	1.07489	0.907317	0.953569	1.01247	0.94182	0.900563	0.682428	1.31965	0.798617	0.640495	1.24687
BC002237	3	BLOCK1	BC002237	chr17	34290173	34297168	BC002237	14999	BC002237	H2-DMb1	AI385589#H-2Mb1#H2-Mb1	Mus musculus histocompatibility 2, class II, locus Mb1, mRNA (cDNA clone MGC:7514 IMAGE:3491702), complete cds."	5707.12	1770.22	888.01	33528.5	2683.44	7487.42	1465.16	1858.12	31176.6	4726.41	5747.08	782.253	1526.23	19876.4	2996.32	1.007	0.767565	1.31194	0.441896	0.533903	0.827671	1.71871	0.821386	2.09245	0.592819	0.637541	0.929852	1.11659	0.633951	1.76132
AY290823	3	BLOCK1	AY290823	chr8	10006632	10035999	AY290823	24099	AY290823	Tnfsf13b	BAFF#BLyS#D8Ertd387e#MGC124060#MGC124061#TALL-1#TALL1#THANK#TNFSF20#zTNF4	Mus musculus delta BAFF (Tnfsf13b) mRNA, complete cds alt 'BAFF#BLyS#D8Ertd387e#MGC124060#MGC124061#TALL-1#TALL1#THANK#TNFSF20#zTNF4'"	42.8718	240.408	32.2369	700.105	1776.87	54.971	252.192	77.9661	664.665	1042.95	42.0169	278.121	62.0856	910.281	1429.95	0.980059	0.764347	1.28222	1.15687	1.10281	1.04902	1.92592	0.796315	2.41854	1.30021	1.36953	0.949379	0.80476	1.37106	0.586961
BC092061	3	BLOCK1	BC092061	chr12	114525497	115947321	BC092061	111507	BC092061	Igh	MGC102661#MGC102662#MGC103226#MGC118125#MGC28019#MGC36307#MGC6486#MGC6522#MGC6529#MGC6628#MGC6740#MGC68276#MGC68378	Mus musculus immunoglobulin heavy chain 1a (serum IgG2a), mRNA (cDNA clone MGC:102662 IMAGE:4020466), complete cds."	15.3204	44.335	85.8645	1428.28	281.966	12.3341	99.6889	40.8648	4276.83	885.09	11.6977	47.4945	64.3186	5174.6	1204.89	0.763538	0.948403	0.805077	1.07126	0.476427	2.24854	0.749071	1.57394	0.475922	3.62296	1.20992	2.99439	4.27316	1.36132	3.139
BC116674	3	BLOCK1	BC116674	chr1	132762248	132777335	BC116674	69169	BC116674	Faim3	1810037B05Rik#MGC144825#MGC144826#Toso	Mus musculus Fas apoptotic inhibitory molecule 3, mRNA (cDNA clone MGC:144825 IMAGE:40106407), complete cds."	8.8518	151.899	45.8378	12198.6	1716.98	10.9938	170.796	98.6074	15332.9	3318.1	8.2617	26.354	15.3125	5324.44	1370.12	0.933336	0.751487	1.24198	0.173497	0.154301	1.12441	0.334058	0.155288	2.15122	0.436481	0.347257	1.25694	0.79798	0.412923	1.93252
BC052864	3	BLOCK1	BC052864	chr17	34282360	34288040	BC052864	15000	BC052864	H2-DMb2	H-2Mb2#H2-Mb2	Mus musculus histocompatibility 2, class II, locus Mb1, mRNA (cDNA clone IMAGE:30072718)."	362.031	298.614	146.294	21150.9	2079.6	815.03	290.37	274.199	21006.3	3835.62	611.409	110.865	80.6039	12730.7	1332.99	1.68883	0.750168	2.25127	0.371265	0.381806	0.972392	0.550973	0.293962	1.8743	0.601901	0.606043	0.993166	0.640982	0.347528	1.8444
AK163401	3	BLOCK1	AK163401	chr1	172981771	172988183	AK163401	14131	AK163401	Fcgr3	CD16	Mus musculus 2 cells egg cDNA, RIKEN full-length enriched library, clone:B020035B20 product:Fc receptor, IgG, low affinity III, full insert sequence."	16.5254	28.3232	16.1604	39.2517	478.618	20.1541	28.8115	13.7218	33.6174	303.484	15.116	10.8342	19.6076	44.6776	295.047	0.914713	0.750021	1.21958	0.38252	0.376037	1.01724	1.21331	1.42894	0.8491	1.13823	1.329	0.856457	0.616456	0.9722	0.634083
BC003495	3	BLOCK1	BC003495	chr12	114496930	115332619	BC003495	111507	BC003495	Igh	MGC102661#MGC102662#MGC103226#MGC118125#MGC28019#MGC36307#MGC6486#MGC6522#MGC6529#MGC6628#MGC6740#MGC68276#MGC68378	Mus musculus immunoglobulin heavy chain complex, mRNA (cDNA clone MGC:6319 IMAGE:2812450), complete cds."	33.9586	67.1509	58.9799	955.546	413.584	23.5992	44.8585	90.6056	305.861	257.844	25.1552	36.9109	28.9346	178.589	261.444	0.740761	1.06593	0.69494	0.549671	0.82283	0.668025	0.490584	0.319347	1.53621	0.186897	0.583888	0.320091	0.632142	1.01396	0.623438
BC010324	3	BLOCK1	BC010324	chr12	114496926	114940846	BC010324	111507	BC010324	Igh	MGC102661#MGC102662#MGC103226#MGC118125#MGC28019#MGC36307#MGC6486#MGC6522#MGC6529#MGC6628#MGC6740#MGC68276#MGC68378	Mus musculus immunoglobulin heavy chain complex, mRNA (cDNA clone MGC:6526 IMAGE:2651406), complete cds."	20.0369	101.198	166.83	3619.59	1124.79	25.2676	54.1309	52.7385	2181.44	711.264	18.6738	432.6	81.0189	6657.58	965.69	0.931971	0.739041	1.26105	4.27477	7.99174	0.534898	0.485638	1.53624	0.316122	1.83932	3.05192	0.602677	0.858551	1.35771	0.632352
BC012226	3	BLOCK1	BC012226	chr11	106172654	106175843	BC012226	15985	BC012226	Cd79b	B29#Ig-beta#Igb#Igbeta	Mus musculus CD79B antigen, mRNA (cDNA clone MGC:18588 IMAGE:4164551), complete cds."	52.7431	572.32	297.428	26817.9	13799.1	99.2389	493.295	388.997	29623.3	15216.4	72.7207	194.795	282.714	24562.9	11768.1	1.37877	0.732784	1.88155	0.340361	0.394886	0.861922	0.950531	0.726778	1.30787	0.915914	0.829173	1.10461	0.852815	0.773383	1.10271
BC118538	3	BLOCK1	BC118538	chr5	121180342	121199797	BC118538	246728	BC118538	Oas2	Oasl11	Mus musculus 2'-5' oligoadenylate synthetase 2, mRNA (cDNA clone MGC:143854 IMAGE:40094064), complete cds."	41.1473	423.401	94.1639	371.142	1339.79	40.7088	451.896	174.99	471.493	776.544	29.9241	415.52	230.676	87.5865	739.041	0.727243	0.735077	0.989343	0.981385	0.919504	1.0673	2.44972	1.31822	1.85836	0.235992	0.185764	1.27039	0.551611	0.951705	0.579602
AJ243657	3	BLOCK1	AJ243657	chrX	97170944	97596099	AJ243657,DQ168877,DQ168878,DQ168879,DQ168881	13607	AJ243657	Eda	EDA1#Ed1#Eda-A1#Eda-A2#HED#Ta#XLHED#tabby	Mus musculus mRNA for ectodysplasin, isoform Ta-A2 (Tabby gene)."	504.262	561.679	141.37	58.0495	237.334	484.51	402.642	224.608	51.7618	160.171	362.094	493.515	249.263	32.6358	227.766	0.718067	0.747339	0.960831	0.878643	1.22569	0.716855	1.7632	1.10977	1.5888	0.562206	0.6305	0.891684	0.959687	1.42202	0.674878
BC105647	3	BLOCK1	BC105647	chr7	25877900	25917479	BC105647,BC105921	18987	BC105647	Pou2f2	MGC124154#MGC124155#MGC124156#Oct-2#Oct2a#Oct2b#Otf-2#Otf2	Mus musculus POU domain, class 2, transcription factor 2, mRNA (cDNA clone MGC:124153 IMAGE:40046279), complete cds."	81.808	234.315	126.238	5433.15	875.49	41.0287	126.214	144.544	6526.74	1081.53	58.2587	80.4023	291.146	5048.81	673.927	0.712139	1.41995	0.501524	0.343138	0.637032	0.53865	2.30633	2.01424	1.14502	0.92926	0.773558	1.20128	0.769771	0.623123	1.23534
BC049143	3	BLOCK1	BC049143	chr12	114496926	115673510	BC049143	111507	BC049143	Igh	MGC102661#MGC102662#MGC103226#MGC118125#MGC28019#MGC36307#MGC6486#MGC6522#MGC6529#MGC6628#MGC6740#MGC68276#MGC68378	Mus musculus immunoglobulin heavy chain complex, mRNA (cDNA clone MGC:56775 IMAGE:6474993), complete cds."	11.7665	23.5942	41.7609	3660.93	521.004	9.3072	23.8906	12.7624	3766.64	658.747	8.3107	9.4408	37.7988	3357.84	433.761	0.706302	0.892932	0.790991	0.400132	0.395168	1.01256	0.905124	2.96173	0.305606	0.917211	0.891469	1.02888	0.832549	0.658464	1.26438
BC140254	3	BLOCK1	BC140254	chr11	114817593	114821731	BC140254	387565	BC140254	Cd300c	Clm6	Synthetic construct Mus musculus clone IMAGE:100014297, MGC:173398 CD300C antigen (Cd300c) mRNA, encodes complete protein."	120.532	829.938	530.73	2271.17	1251.66	238.148	341.7	712.936	2305.61	2434.01	166.401	163.326	752.28	2402.47	1451.17	1.38056	0.698733	1.9758	0.196793	0.477982	0.411717	1.41744	1.05519	1.34331	1.05781	1.04201	1.01516	1.15939	0.596203	1.94462
BC061160	3	BLOCK1	BC061160	chr19	34365175	34402260	BC061160	14102	BC061160	Fas	AI196731#APO-1#APT1#CD95#TNFR6#Tnfrsf6#lpr	Mus musculus Fas (TNF receptor superfamily member 6), mRNA (cDNA clone MGC:74297 IMAGE:30302649), complete cds."	811.279	783.11	2543.85	1145.19	626.094	603.99	1912.24	3428.9	802.966	706.92	555.869	1276.29	3054.07	808.179	448.347	0.685176	0.920328	0.744491	1.62977	0.667432	2.44185	1.20057	0.890685	1.34792	0.705718	1.00649	0.701165	0.716102	0.634226	1.1291
AK162116	3	BLOCK1	AK162116	chr11	96345095	96355023	AK162116	78473	AK162116	Skap1	1700091G21Rik#Scap1#Skap-55	Mus musculus in vitro fertilized eggs cDNA, RIKEN full-length enriched library, clone:7420423J06 product:unclassifiable, full insert sequence."	28.9727	15.953	59.2155	420.731	44.2755	10.0341	21.1426	22.3183	293.13	78.9092	19.6925	12.7973	27.7509	234.165	18.268	0.679692	1.96256	0.346329	0.802188	0.605285	1.32531	0.468643	1.24341	0.3769	0.556567	0.798843	0.696716	0.412598	0.231507	1.78223
BC024405	3	BLOCK1	BC024405	chr12	114567084	115391908	BC024405	111507	BC024405	Igh	MGC102661#MGC102662#MGC103226#MGC118125#MGC28019#MGC36307#MGC6486#MGC6522#MGC6529#MGC6628#MGC6740#MGC68276#MGC68378	Mus musculus immunoglobulin heavy constant gamma 1 (G1m marker), mRNA (cDNA clone MGC:36307 IMAGE:5039226), complete cds."	16.8556	133.033	69.8459	5013.99	1312.9	35.1273	57.8115	129.486	6706.93	2554.16	23.8179	196.237	107.951	22685.4	4627.35	1.41306	0.678045	2.08401	1.47511	3.39444	0.434566	1.54556	0.833693	1.85388	4.52443	3.38239	1.33764	3.52453	1.81169	1.94543
BC096617	3	BLOCK1	BC096617	chr12	114496933	115186956	BC096617	111507	BC096617	Igh	MGC102661#MGC102662#MGC103226#MGC118125#MGC28019#MGC36307#MGC6486#MGC6522#MGC6529#MGC6628#MGC6740#MGC68276#MGC68378	Mus musculus immunoglobulin heavy chain complex, mRNA (cDNA clone MGC:106395 IMAGE:6395906), complete cds."	6.2457	33.7065	32.5908	5916.87	1063.05	10.9064	9.0373	10.0968	6082.13	735.537	7.3246	6.6965	11.9817	193.07	68.6104	1.17274	0.671587	1.74623	0.198671	0.740985	0.268117	0.367641	1.18668	0.309805	0.0326304	0.0317438	1.02793	0.0645409	0.0932793	0.69191
AK137541	3	BLOCK1	AK137541	chr1	40572206	40596330	AK137541	16174	AK137541	Il18rap	-	Mus musculus adult male bone cDNA, RIKEN full-length enriched library, clone:9830134H24 product:interleukin 18 receptor accessory protein, full insert sequence."	5.1964	5.1217	4.6161	34.2506	505.207	6.7029	5.8596	4.6372	29.5267	423.864	4.493	5.2977	4.4313	16.8979	446.656	0.864637	0.670307	1.28991	1.03436	0.904106	1.14407	0.959966	0.955598	1.00457	0.493361	0.572292	0.862078	0.884105	1.05377	0.83899
AK041505	3	BLOCK1	AK041505	chr7	117365274	117408593	AK041505	20947	AK041505	Swap70	70kDa#AV235546	Mus musculus 3 days neonate thymus cDNA, RIKEN full-length enriched library, clone:A630017O06 product:SWAP complex protein, full insert sequence."	17.7577	17.5303	14.3567	354.464	83.0255	22.304	22.5175	30.2181	415.042	82.4307	14.6931	19.4432	11.0741	174.057	36.435	0.827421	0.658765	1.25602	1.10912	0.863471	1.28449	0.771354	0.366472	2.10481	0.491043	0.419372	1.1709	0.438841	0.442008	0.992836
BC010602	3	BLOCK1	BC010602	chr17	35516575	35521564	BC010602	436493	BC010602	H2-gs10	MGC6571	Mus musculus similar to MHC class I histocompatibility antigen H-2 Q4 alpha chain, mRNA (cDNA clone MGC:6571 IMAGE:3257482), complete cds."	7823.03	5371.22	12565.8	13895.3	6122.6	11969.8	8878.99	16994	19585.4	8188.76	7708.27	4418.37	8646.09	15648.3	5764.63	0.985331	0.643975	1.53008	0.822602	0.497621	1.65307	0.688062	0.508773	1.35239	1.12616	0.798975	1.4095	0.941532	0.703968	1.33746
BC013539	3	BLOCK1	BC013539	chr12	114496930	116082328	BC013539	111507	BC013539	Igh	MGC102661#MGC102662#MGC103226#MGC118125#MGC28019#MGC36307#MGC6486#MGC6522#MGC6529#MGC6628#MGC6740#MGC68276#MGC68378	Mus musculus immunoglobulin heavy chain complex, mRNA (cDNA clone MGC:19223 IMAGE:4241603), complete cds."	15.1175	82.2477	140.951	1472.62	236.277	19.0268	38.4033	41.6877	3682.75	340.846	12.2455	61.2372	98.5923	5580.87	587.224	0.810021	0.643592	1.25859	0.744546	1.59458	0.466922	0.699481	2.36502	0.295761	3.78976	1.51541	2.50082	2.48532	1.72284	1.44257
BC027633	3	BLOCK1	BC027633	chr7	25682532	25686877	BC027633	12518	BC027633	Cd79a	Ig-alpha#Iga#Igalpha#Ly-54#Ly54#mb-1	Mus musculus CD79A antigen (immunoglobulin-associated alpha), mRNA (cDNA clone MGC:41188 IMAGE:1332396), complete cds."	17.7437	190.523	52.3072	13277.3	4083.66	31.7146	170.863	103.078	17182.3	4885.19	20.319	59.9463	34.6496	11671	2644.54	1.14514	0.640683	1.78737	0.314641	0.350844	0.89681	0.662425	0.336149	1.97063	0.879021	0.679247	1.29411	0.647591	0.541338	1.19628
X57939	3	BLOCK1	X57939	chr7	25877674	25917479	X57939	18987	X57939	Pou2f2	MGC124154#MGC124155#MGC124156#Oct-2#Oct2a#Oct2b#Otf-2#Otf2	Mouse mRNA for Oct2.4 transcription factor."	45.6148	203.467	122.776	4273.07	805.577	32.6375	96.3584	105.864	4985.76	844.322	29.1662	70.4147	245.284	4425.99	571.117	0.639402	0.893641	0.715502	0.346074	0.730758	0.473582	1.99782	2.31698	0.862249	1.03579	0.887726	1.16679	0.708954	0.676421	1.0481
AJ243658	3	BLOCK1	AJ243658	chrX	97170944	97596099	AJ243658	13607	AJ243658	Eda	EDA1#Ed1#Eda-A1#Eda-A2#HED#Ta#XLHED#tabby	Mus musculus mRNA for ectodysplasin, isoform Ta-A3 (Tabby gene)."	221.051	282.729	27.0355	25.8138	147.459	227.435	196.043	47.423	18.0013	119.614	145.014	213.625	70.692	12.3737	185.824	0.656018	0.637605	1.02888	0.755583	1.08968	0.693396	2.61478	1.49067	1.7541	0.479344	0.687378	0.697352	1.26017	1.55353	0.811165
M12826	3	BLOCK1	M12826	chr17	34446519	34453619	M12826	14969	M12826	H2-Eb1	H-2Eb#H2Eb#Ia-4#Ia4#MGC163794#MGC163796	Mouse MHC class II H2-IE-beta (haplotype u) mRNA, 3' end."	6042.24	2323.72	1291.79	19714.7	1453.62	12271.9	3680.78	3256.94	22354.9	5876.69	7751.68	824.612	1305.39	17100.3	1205.67	1.28292	0.631662	2.03102	0.354867	0.224032	1.584	1.01053	0.400803	2.52127	0.867387	0.764948	1.13392	0.829424	0.205161	4.04279
M16367	3	BLOCK1	M16367	chr1	172890688	172906678	M16367	14130	M16367	Fcgr2b	AI528646#CD32#F630109E10Rik#Fc[g]RII#FcgRII#Fcgr2#Fcgr2a#Fcr-2#Fcr-3#Ly-17#Ly-m20#LyM-1#Lym-1	Mouse Fc receptor (IgG receptor (beta-1)) mRNA, complete cds."	54.8344	66.3237	143.427	59.2414	77.4843	37.4469	48.4295	129.141	58.6747	81.1986	33.8506	30.7804	74.2738	34.6805	80.3889	0.617324	0.903963	0.682909	0.464094	0.635571	0.730199	0.517851	0.575136	0.900397	0.58541	0.591064	0.990434	1.03749	0.990028	1.04794
BC057998	3	BLOCK1	BC057998	chr17	34400207	34406355	BC057998	14961	BC057998	H2-Ab1	AI845868#Abeta#H-2Ab#H2-Ab#I-A<b>#I-Abeta#IAb#Ia-2#Ia2#Rmcs1	Mus musculus histocompatibility 2, class II antigen A, beta 1, mRNA (cDNA clone MGC:68176 IMAGE:5340289), complete cds."	10642.9	3811.09	2045.79	18973.9	2900.79	19048.6	6248.33	5463.42	25655.9	9226.99	11741.7	2014.1	3133.88	15956.4	4454.96	1.10324	0.616406	1.7898	0.528484	0.322342	1.63951	1.53187	0.573611	2.67057	0.840963	0.621939	1.35216	1.53578	0.482818	3.18086
X06454	3	BLOCK1	X06454	chr17	34865331	34951383	X06454	625018	X06454	C4a	Slp	Mouse mRNA for sex-limited protein Slp(w7) alpha-gamma chain."	388.791	238.077	3050.11	254.377	295.757	347.287	138.129	2816.59	347.766	141.394	237.584	174.085	1329.43	206.579	184.01	0.611084	0.684114	0.893249	0.731212	1.2603	0.580187	0.435864	0.472001	0.923438	0.812096	0.594016	1.36713	0.622164	1.3014	0.478074
AK163608	3	BLOCK1	AK163608	chr7	133551961	133558382	AK163608	12478	AK163608	Cd19	AW495831	Mus musculus 4 days neonate male adipose cDNA, RIKEN full-length enriched library, clone:B430302M01 product:CD19 antigen, full insert sequence."	28.243	155.197	72.4394	15073.8	6031	73.2633	169.77	94.0284	17149.6	5309.08	44.2604	27.4913	28.4075	13167.9	3271.23	1.56713	0.604128	2.59403	0.177138	0.161933	1.0939	0.392155	0.302116	1.29803	0.873564	0.767829	1.13771	0.542402	0.616157	0.880298
BC033451	3	BLOCK1	BC033451	chr12	114567084	116089871	BC033451	111507	BC033451	Igh	MGC102661#MGC102662#MGC103226#MGC118125#MGC28019#MGC36307#MGC6486#MGC6522#MGC6529#MGC6628#MGC6740#MGC68276#MGC68378	Mus musculus immunoglobulin heavy constant gamma 1 (G1m marker), mRNA (cDNA clone MGC:28019 IMAGE:3660622), complete cds."	9.8201	9.772	30.3506	278.288	27.6011	21.6042	8.2999	10.6929	562.373	34.8407	12.9793	14.0511	35.1023	1038.93	53.5816	1.32171	0.600777	2.2	1.43789	1.69292	0.849355	1.15656	3.28277	0.352313	3.73327	1.8474	2.02083	1.94128	1.5379	1.26229
BC013488	3	BLOCK1	BC013488	chr12	114496926	116397068	BC013488	111507	BC013488	Igh	MGC102661#MGC102662#MGC103226#MGC118125#MGC28019#MGC36307#MGC6486#MGC6522#MGC6529#MGC6628#MGC6740#MGC68276#MGC68378	Mus musculus immunoglobulin heavy chain complex, mRNA (cDNA clone MGC:19130 IMAGE:4215488), complete cds."	13.2851	19.8552	12.2343	159.455	146.53	9.2446	19.608	7.1197	1094.9	143.46	7.9724	26.5303	13.2196	218.424	141.474	0.600101	0.862385	0.695862	1.33619	1.35303	0.98755	1.08054	1.85676	0.581946	1.36982	0.199493	6.86649	0.96549	0.986152	0.979049
BC104364	3	BLOCK1	BC104364	chr6	40527848	40535763	BC104364	23845	BC104364	Clec5a	Clecsf5#Ly100#MDL-1#MGC129446#MGC129447#Mdl1	Mus musculus C-type lectin domain family 5, member a, mRNA (cDNA clone MGC:129446 IMAGE:40049817), complete cds."	58.3575	78.3857	100.597	96.9495	2256.41	67.1326	88.8206	51.7996	96.8645	1411.44	39.5405	38.3211	39.8961	109.82	1468.14	0.677556	0.588991	1.15037	0.488879	0.431444	1.13312	0.396592	0.770201	0.51492	1.13275	1.13375	0.999123	0.650653	1.04017	0.625524
BC067001	3	BLOCK1	BC067001	chr4	136436045	136442028	BC067001	12260	BC067001	C1qb	-	Mus musculus complement component 1, q subcomponent, beta polypeptide, mRNA (cDNA clone MGC:90036 IMAGE:5715633), complete cds."	7716.68	13343.6	7719.22	22784.1	7749.01	10553	10590.7	12503.2	29506.2	12553.5	6132.3	4888.59	10557.9	23544.4	10912.7	0.794681	0.581093	1.36756	0.366361	0.461591	0.793692	1.36774	0.844412	1.61975	1.03337	0.797946	1.29503	1.40827	0.869292	1.62002
BC029620	3	BLOCK1	BC029620	chr17	34419702	34424741	BC029620	14960	BC029620	H2-Aa	Aalpha#H-2Aa#H2Aa#I-Aalpha#IAalpha#Ia-1#Ia1	Mus musculus histocompatibility 2, class II antigen A, alpha, mRNA (cDNA clone MGC:25392 IMAGE:2609494), complete cds."	3456.19	1257.06	530.275	9421.76	940.27	4635.52	1083.8	1398.14	9084.1	1918.75	2658.06	386.552	874.982	8237.83	1103.71	0.769074	0.573412	1.34122	0.307505	0.356664	0.862172	1.65005	0.62582	2.63663	0.87434	0.90684	0.964162	1.17382	0.575222	2.04064
BC096494	3	BLOCK1	BC096494	chr4	63388130	63406121	BC096494	326623	BC096494	Tnfsf15	Tl1#Tl1a#Vegi	Mus musculus tumor necrosis factor (ligand) superfamily, member 15, mRNA (cDNA clone MGC:106290 IMAGE:30740802), complete cds."	16.0731	8.051	9.5565	23.9935	11.4962	21.433	9.9187	7.9607	22.2683	12.436	12.2296	10.7855	16.5872	8.9374	26.6268	0.760874	0.570597	1.33347	1.33965	1.08739	1.23198	1.7357	2.08364	0.833014	0.372493	0.401351	0.928097	2.31614	2.14111	1.08175
AK156387	3	BLOCK1	AK156387	chr15	82052174	82054769	AK156387	72049	AK156387	Tnfrsf13c	2010006P15Rik#BAFF-R#Baffr#Bcmd#Bcmd-1#Bcmd1#Lvis22#MGC123890#MGC123891	Mus musculus activated spleen cDNA, RIKEN full-length enriched library, clone:F830019J17 product:tumor necrosis factor receptor superfamily, member 13c, full insert sequence."	55.6938	125.382	40.8437	7870.61	1392.37	97.5499	111.213	45.7101	9184.01	2041.31	54.0035	88.1399	54.1808	6361.87	991.544	0.96965	0.553599	1.75154	0.702969	0.792536	0.886987	1.32654	1.18531	1.11915	0.808307	0.692711	1.16687	0.712126	0.485739	1.46607
AK049305	3	BLOCK1	AK049305	chr4	40150809	40167633	AK049305	230073	AK049305	Ddx58	6430573D20Rik#C330021E21#RIG-I	Mus musculus ES cells cDNA, RIKEN full-length enriched library, clone:C330021E21 product:similar to hypothetical protein DKFZp434J1111.1 (fragment) [Homo sapiens], full insert sequence."	141.815	256.762	414.812	682.093	248.794	107.185	271.831	623.295	663.27	234.324	77.7444	195.965	380.601	281.922	149.98	0.54821	0.72533	0.755808	0.763216	0.720909	1.05869	0.917525	0.610627	1.5026	0.41332	0.425049	0.972404	0.60283	0.640056	0.941839
BC108384	3	BLOCK1	BC108384	chr12	114496926	116507100	BC108384	111507	BC108384	Igh	MGC102661#MGC102662#MGC103226#MGC118125#MGC28019#MGC36307#MGC6486#MGC6522#MGC6529#MGC6628#MGC6740#MGC68276#MGC68378	Mus musculus immunoglobulin heavy chain complex, mRNA (cDNA clone MGC:118183 IMAGE:4981242), complete cds."	13.279	62.8082	134.507	1435.88	260.451	8.9073	7.8949	16.5835	430.983	174.164	7.2009	79.8484	38.6232	675.026	284.847	0.542277	0.808427	0.670781	1.27131	10.1139	0.125699	0.287146	2.32901	0.123291	0.470113	1.56625	0.300153	1.09367	1.63551	0.668701
BC108963	3	BLOCK1	BC108963	chr16	45224449	45251371	BC108963	208154	BC108963	Btla	A630002H24#MGC124217#MGC124218	Mus musculus B and T lymphocyte associated, mRNA (cDNA clone MGC:124217 IMAGE:40046744), complete cds."	12.4408	65.7628	17.7627	3022.46	794.02	19.309	43.2133	67.4409	5104.3	1618.75	10.2625	15.7335	25.834	1632.83	648.377	0.824907	0.531488	1.55207	0.239246	0.364089	0.657109	1.4544	0.383061	3.79677	0.540233	0.319893	1.68879	0.816575	0.400541	2.03868
M17320	3	BLOCK1	M17320	chr1	140010140	140071843	M17320	19264	M17320	Ptprc	B220#CD45R#Cd45#Ly-5#Lyt-4#T200#loc	alt 'B220#CD45R#Cd45#Ly-5#Lyt-4#T200#loc'"	4.8579	6.9106	5.5267	279.518	105.485	11.6315	6.0257	5.5798	350.506	116.704	6.0605	7.9197	5.2063	246.378	75.2861	1.24756	0.521042	2.39435	1.14602	1.31432	0.87195	0.942027	0.933062	1.00961	0.881439	0.702919	1.25397	0.713714	0.645104	1.10636
AK078287	3	BLOCK1	AK078287	chr4	40170463	40186858	AK078287	230073	AK078287	Ddx58	6430573D20Rik#C330021E21#RIG-I	Mus musculus adult male olfactory brain cDNA, RIKEN full-length enriched library, clone:6430573D20 product:hypothetical DEAD/DEAH box helicase containing protein, full insert sequence."	950.373	1160.35	2584.73	3496.45	3981.88	768.424	1016.2	2714.98	3785.34	3418.01	491.058	952.82	2096.71	1914.78	2610.24	0.516701	0.639046	0.80855	0.821148	0.937629	0.875771	0.811192	0.772276	1.05039	0.547635	0.505841	1.08262	0.655528	0.763672	0.85839
AK042009	3	BLOCK1	AK042009	chr3	7572076	7613427	AK042009	16196	AK042009	Il7	A630026I06Rik#Il-7#MGC129342#hlb368	Mus musculus 3 days neonate thymus cDNA, RIKEN full-length enriched library, clone:A630052B02 product:interleukin 7, full insert sequence."	192.482	28.2392	44.6043	197.917	100.72	173.46	52.4717	36.832	223.815	84.2819	98.1319	42.2566	39.5798	194.395	85.4525	0.509822	0.565732	0.901173	1.49638	0.805322	1.85812	0.887354	1.0746	0.82575	0.9822	0.868552	1.13085	0.84842	1.01389	0.836797
BC043339	3	BLOCK1	BC043339	chr5	121326730	121337622	BC043339	23960	BC043339	Oas1g	AI449562#L2#Mmu-L#Mmu-L2#Oas1a#Oias-1#Oias1	Mus musculus 2'-5' oligoadenylate synthetase 1G, mRNA (cDNA clone MGC:49551 IMAGE:5004267), complete cds."	19.0872	79.4773	87.6527	135.604	154.054	26.7468	54.9294	91.9151	171.546	168.66	13.6351	34.1972	85.6439	87.6014	131.256	0.714358	0.509784	1.4013	0.430276	0.622566	0.691133	0.977082	0.931772	1.04863	0.646008	0.51066	1.26504	0.852008	0.778224	1.09481
BC125387	3	BLOCK1	BC125387	chrX	97171053	97594591	BC125387	13607	BC125387	Eda	EDA1#Ed1#Eda-A1#Eda-A2#HED#Ta#XLHED#tabby	Mus musculus ectodysplasin-A, mRNA (cDNA clone MGC:159090 IMAGE:40129902), complete cds."	225.587	281.357	22.6617	10.6922	130.477	173.661	181.588	66.5905	15.2692	43.7508	114.671	257.595	83.0027	13.8183	95.4822	0.508324	0.660316	0.769819	0.915543	1.41857	0.6454	3.66269	1.24646	2.93846	1.29237	0.904979	1.42807	0.731793	2.18241	0.335314
AK078936	3	BLOCK1	AK078936	chr2	156929080	156960958	AK078936	56045	AK078936	Samhd1	E330031J07Rik#Mg11	Mus musculus adult male cecum cDNA, RIKEN full-length enriched library, clone:9130206B16 product:SAM domain and HD domain, 1, full insert sequence."	9.7546	19.3252	36.9109	785.238	348.447	23.5488	29.7952	60.072	759.078	361.584	11.9543	17.0976	49.9724	416.747	234.994	1.2255	0.507639	2.41412	0.884731	0.573837	1.54178	1.35387	0.831875	1.62749	0.530727	0.549017	0.966685	0.674403	0.649901	1.0377
BC109344	3	BLOCK1	BC109344	chr1	196963004	197002909	BC109344,M35684	12902	BC109344	Cr2	C3DR#CD21#CD35#Cr-1#Cr-2#Cr1#MGC130295	Mus musculus complement receptor 2, mRNA (cDNA clone MGC:130295 IMAGE:40054528), complete cds."	7.6292	84.6106	19.7998	12855.2	217.788	9.6073	69.6966	42.6075	12201.5	352.51	4.8756	11.3372	15.9951	11535.7	114.47	0.639071	0.507489	1.25928	0.133993	0.162665	0.823734	0.807841	0.375406	2.15192	0.897356	0.945431	0.949151	0.525603	0.324729	1.61859
BC003435	3	BLOCK1	BC003435	chr12	114567084	116293904	BC003435	111507	BC003435	Igh	MGC102661#MGC102662#MGC103226#MGC118125#MGC28019#MGC36307#MGC6486#MGC6522#MGC6529#MGC6628#MGC6740#MGC68276#MGC68378	Mus musculus immunoglobulin heavy constant gamma 1 (G1m marker), mRNA (cDNA clone MGC:6486 IMAGE:2646928), complete cds."	6.8469	20.6856	44.3156	244.615	198.83	29.2376	31.1471	23.7104	790.278	281.327	14.7242	81.3598	52.2928	499.843	437.95	2.15049	0.503605	4.2702	3.93316	2.61211	1.50574	1.18001	2.20548	0.535035	2.04339	0.63249	3.23071	2.20263	1.55673	1.41491
BC066092	3	BLOCK1	BC066092	chr1	141982431	142079857	BC066092	12628	BC066092	Cfh	Mud-1#NOM#Sas-1#Sas1	Mus musculus complement component factor h, mRNA (cDNA clone MGC:90130 IMAGE:6842070), complete cds."	2101.32	18444.2	26639.4	825.183	9165.4	1728.39	14363.9	30173.3	679.84	2935.1	1048.19	15381.2	26771.2	772.205	2435.19	0.498827	0.606454	0.82253	0.83393	1.07082	0.778777	1.00495	0.887247	1.13266	0.935799	1.13586	0.823866	0.265693	0.829677	0.320237
AK169887	3	BLOCK1	AK169887	chr1	172981771	172989529	AK169887	14131	AK169887	Fcgr3	CD16	Mus musculus NOD-derived CD11c +ve dendritic cells cDNA, RIKEN full-length enriched library, clone:F630002K02 product:Fc receptor, IgG, low affinity III, full insert sequence."	1936.49	2869.82	1276.76	3867.19	4832.41	2335.49	1216.97	2128.29	3207.3	3806.03	1158.06	1022.9	1851.08	4159.68	3197.85	0.598019	0.495854	1.20604	0.356433	0.840532	0.424056	1.44982	0.869746	1.66695	1.07564	1.29694	0.829361	0.661751	0.840207	0.787605
M14343	3	BLOCK1	M14343	chr1	139959991	140013018	M14343,M92933	19264	M14343	Ptprc	B220#CD45R#Cd45#Ly-5#Lyt-4#T200#loc	Mouse Ly-5 (leucocyte-common antigen) pseudogene mRNA, clone R2."	680.039	850.652	478.034	18897.8	11024.7	1025.83	609.766	779.782	17982.3	8135.07	505.469	347.556	709.581	14786.5	6986.14	0.743293	0.49274	1.50849	0.408576	0.569984	0.716821	1.48437	0.909973	1.63123	0.782447	0.822282	0.951555	0.633678	0.858768	0.737892
AK171565	3	BLOCK1	AK171565	chr2	156924755	156960958	AK171565	56045	AK171565	Samhd1	E330031J07Rik#Mg11	Mus musculus B6-derived CD11 +ve dendritic cells cDNA, RIKEN full-length enriched library, clone:F730310M22 product:SAM domain and HD domain, 1, full insert sequence."	1864.79	2324.45	1928.4	13041.4	11291.3	2292.93	2601.56	2598.75	15597.6	10272.5	1118.71	1411.51	1614.93	8677.21	8717.34	0.599914	0.487897	1.22959	0.607242	0.542562	1.11921	0.837447	0.621427	1.34762	0.665361	0.556318	1.19601	0.772041	0.848609	0.909772
AK021012	3	BLOCK1	AK021012	chr11	100564073	100565585	AK021012	80861	AK021012	Dhx58	B430001I08Rik#D11Lgp2e#LPG2#Lgp2	Mus musculus 4 days neonate male adipose cDNA, RIKEN full-length enriched library, clone:B430001I08 product:hypothetical DEAD/DEAH box helicase containing protein, full insert sequence."	14.8095	20.4283	86.6031	153.726	261.477	12.6395	23.9302	82.2065	170.162	253.984	7.2128	9.9644	83.2267	58.0127	109.373	0.487039	0.570655	0.853472	0.487774	0.416394	1.17142	0.961013	1.01241	0.949233	0.377376	0.340926	1.10692	0.418288	0.430629	0.971342
AY303784	3	BLOCK1	AY303784	chr17	34401698	34404562	AY303784	14961	AY303784	H2-Ab1	AI845868#Abeta#H-2Ab#H2-Ab#I-A<b>#I-Abeta#IAb#Ia-2#Ia2#Rmcs1	Mus musculus strain C57BL/Ka MHC class II antigen A beta (H2-Ab) mRNA, partial cds."	13966.9	5414.23	2965.96	29154.6	2974.19	32526.3	10576.5	7933.59	39574.2	17068.7	15769.7	1898.57	3324.36	26843.3	3601.97	1.12907	0.484828	2.32882	0.350663	0.179508	1.95346	1.12084	0.419024	2.67488	0.920721	0.678302	1.35739	1.21108	0.211028	5.73894
BC116845	3	BLOCK1	BC116845	chr3	37019866	37024874	BC116845	16183	BC116845	Il2	Il-2	Mus musculus interleukin 2, mRNA (cDNA clone MGC:151222 IMAGE:40126164), complete cds."	9.8703	24.5785	12.7867	36.8716	14.7955	20.6445	15.1517	11.7413	22.3329	25.9439	9.9677	15.0332	8.7864	9.8836	21.196	1.00987	0.482826	2.09158	0.61164	0.992179	0.616462	0.687151	0.748333	0.918243	0.268055	0.442558	0.605694	1.4326	0.816994	1.7535
AK046600	3	BLOCK1	AK046600	chr6	40524896	40535804	AK046600,AK155409	23845	AK046600	Clec5a	Clecsf5#Ly100#MDL-1#MGC129446#MGC129447#Mdl1	Mus musculus 4 days neonate male adipose cDNA, RIKEN full-length enriched library, clone:B430202I07 product:C-type (calcium dependent, carbohydrate-recognition domain) lectin, superfamily member 5, full insert sequence."	159.847	253.655	21.0451	296.558	4708.03	116.871	158.878	24.0449	219.352	3343.41	76.7673	129.237	22.0788	237.743	3260.45	0.480255	0.656854	0.731144	0.509501	0.813436	0.626356	1.04912	0.918232	1.14254	0.801675	1.08384	0.739659	0.692529	0.975186	0.710151
BC148526	3	BLOCK1	BC148526	chr1	163325712	163347467	BC148526	22164	BC148526	Tnfsf4	Ath-1#Ath1#CD134L#OX-40L#Ox40l#TXGP1#Txgp1l#gp34	Synthetic construct Mus musculus clone IMAGE:100015484, MGC:183321 tumor necrosis factor (ligand) superfamily, member 4 (Tnfsf4) mRNA, encodes complete protein."	88.533	31.9311	22.1247	291.915	66.0668	121.746	18.4844	16.7269	96.0175	41.681	58.2665	32.4347	13.4674	114.468	14.2252	0.658133	0.478589	1.37515	1.01577	1.75471	0.578884	0.608704	0.805134	0.756028	0.392128	1.19216	0.328923	0.215315	0.341287	0.630892
BC019721	3	BLOCK1	BC019721	chr17	34419695	34424716	BC019721,BC031711	14960	BC019721	H2-Aa	Aalpha#H-2Aa#H2Aa#I-Aalpha#IAalpha#Ia-1#Ia1	Mus musculus histocompatibility 2, class II antigen A, alpha, mRNA (cDNA clone MGC:30249 IMAGE:3669693), complete cds."	11761.5	4486.49	2090.32	39868.5	4212.77	27320.3	7044.1	5756.54	44289.5	18258.3	13020.6	1589.49	3271.72	38063.4	4275.62	1.10705	0.476593	2.32285	0.354285	0.225649	1.57007	1.56518	0.568348	2.75391	0.954723	0.859422	1.11089	1.01492	0.234173	4.33405
BC031984	3	BLOCK1	BC031984	chr17	37407187	37411433	BC031984	14991	BC031984	H2-M3	H-2M3#Hmt#M3a#R4B2	Mus musculus histocompatibility 2, M region locus 3, mRNA (cDNA clone MGC:18978 IMAGE:4007538), complete cds."	922.908	1337.89	626.61	5202.36	1581.98	924.991	1007.66	863.687	5876.78	2241	438.529	749.79	778.959	3773.15	1950.13	0.47516	0.47409	1.00226	0.560426	0.744093	0.753166	1.24313	0.9019	1.37835	0.725277	0.642045	1.12964	1.23271	0.870207	1.41658
BC080756	3	BLOCK1	BC080756	chr17	34132978	34134700	BC080756	14972	BC080756	H2-K1	H-2K#H-2K(d)#H2-K#MGC184092#MGC7052	Mus musculus histocompatibility 2, K1, K region, mRNA (cDNA clone MGC:91227 IMAGE:4947189), complete cds."	2357.65	1578.82	1481.27	7231.32	6702.95	1858.16	896.019	2394.36	10168.7	4690.19	1104.02	478.42	2221.41	7880.73	3195.85	0.468271	0.594148	0.788139	0.303024	0.533939	0.567526	1.49966	0.927765	1.61643	1.08981	0.774996	1.40621	0.476783	0.68139	0.699721
BC039141	3	BLOCK1	BC039141	chr17	34865331	34880828	BC039141	12268	BC039141	C4b	C4#Ss	Mus musculus complement component 4B (Childo blood group), mRNA (cDNA clone IMAGE:3660898), containing frame-shift errors."	7995.13	2439.83	28852	7207.74	2015.19	7963.5	1669.02	26553	6910.72	1424.76	3724.33	802.671	12879.7	2641.85	642.372	0.465825	0.467675	0.996044	0.328986	0.480923	0.684072	0.446404	0.485054	0.920317	0.36653	0.382283	0.958792	0.318765	0.450863	0.70701
AY989857	3	BLOCK1	AY989857	chr17	36216992	36221404	AY989857	14963	AY989857	H2-Bl	H2-B1	Mus musculus strain C3H/HeJ truncated MHC class I antigen splice variant Bl.2a (H2-Bl) mRNA, H2-Bl-k allele, complete cds."	599.981	332.825	1056.68	371.155	336.237	406.453	222.139	1980.45	803.865	315.407	278.934	240.758	2347.58	363.2	206.166	0.464905	0.686264	0.677443	0.723377	1.08382	0.667435	2.22166	1.18538	1.87421	0.978568	0.451817	2.16585	0.613156	0.65365	0.93805
BC080200	3	BLOCK1	BC080200	chr2	62435504	62484210	BC080200	71586	BC080200	Ifih1	9130009C22Rik#Helicard#Hlcd#MDA5#MGC90959	Mus musculus interferon induced with helicase C domain 1, mRNA (cDNA clone MGC:90959 IMAGE:3597815), complete cds."	468.715	448.316	1929.82	946.675	785.684	441.442	456.441	2082.09	824.674	979.154	216.843	311.918	1713.3	393.108	753.434	0.462634	0.491215	0.941814	0.695753	0.683369	1.01812	0.887803	0.822875	1.0789	0.415251	0.476682	0.871127	0.958953	0.769474	1.24624
BC029209	3	BLOCK1	BC029209	chr11	100556197	100565495	BC029209	80861	BC029209	Dhx58	B430001I08Rik#D11Lgp2e#LPG2#Lgp2	Mus musculus DEXH (Asp-Glu-X-His) box polypeptide 58, mRNA (cDNA clone MGC:35613 IMAGE:2651254), complete cds."	156.451	312.181	1725.24	1441.47	1417.31	151.582	276.136	1684.85	1752.9	1432.87	71.5282	248.172	1431.68	650.615	1408.47	0.457191	0.471877	0.968878	0.794961	0.898728	0.88454	0.829842	0.849735	0.976589	0.451355	0.371164	1.21605	0.993768	0.982971	1.01098
BC156486	3	BLOCK1	BC156486	chr17	34946136	34960352	BC156486	625018	BC156486	C4a	Slp	Synthetic construct Mus musculus clone IMAGE:100062983, MGC:190997 complement component 4A (Rodgers blood group) (C4a) mRNA, encodes complete protein."	4961.61	1601.34	22460.4	4690.24	1129.87	5515.61	1045.52	17363	5265.51	819.564	2506.48	596.784	11330.3	1885.63	362.817	0.505175	0.454434	1.11166	0.372677	0.570803	0.6529	0.504456	0.652552	0.773051	0.402033	0.35811	1.12265	0.321115	0.442695	0.725363
AK041917	3	BLOCK1	AK041917	chr11	96325937	96444005	AK041917	78473	AK041917	Skap1	1700091G21Rik#Scap1#Skap-55	Mus musculus 3 days neonate thymus cDNA, RIKEN full-length enriched library, clone:A630046L14 product:hypothetical protein, full insert sequence."	18.8972	20.7447	20.1684	1472.09	46.9529	31.4033	31.2681	37.3895	1030.16	49.0572	14.0467	13.4637	34.7719	1026.23	31.0395	0.743322	0.4473	1.6618	0.649019	0.430589	1.50728	1.72408	0.929991	1.85387	0.697126	0.996184	0.699796	0.661077	0.632721	1.04482
AK037574	3	BLOCK1	AK037574	chr17	35516561	35522235	AK037574	436493	AK037574	H2-gs10	MGC6571	Mus musculus 16 days neonate thymus cDNA, RIKEN full-length enriched library, clone:A130027C03 product:histocompatibility 2, Q region locus 4, full insert sequence."	3336.84	2170.27	4666.08	7962.54	1933.88	4048.82	3950.41	10895.8	17993	7820.57	1804.07	1024.07	4642.16	11411.5	2004.61	0.540653	0.44558	1.21337	0.471864	0.259231	1.82024	0.994874	0.426052	2.3351	1.43315	0.634218	2.25971	1.03658	0.256325	4.04399
BC034361	3	BLOCK1	BC034361	chr5	115347515	115362236	BC034361	23962	BC034361	Oasl2	M1204#Mmu-OASL#Oasl	Mus musculus 2'-5' oligoadenylate synthetase-like 2, mRNA (cDNA clone MGC:6269 IMAGE:2646375), complete cds."	338.809	1808.48	1085.14	1787.83	1050.58	306.026	1880.43	1430.46	2557.68	3843.38	148.62	1410.47	1235.97	736.879	887.708	0.438654	0.485645	0.903239	0.779921	0.75008	1.03978	1.139	0.864039	1.31822	0.412163	0.288104	1.4306	0.844967	0.230971	3.65832
BC052819	3	BLOCK1	BC052819	chr1	172981299	172989476	BC052819	14131	BC052819	Fcgr3	CD16	Mus musculus Fc receptor, IgG, low affinity III, mRNA (cDNA clone MGC:60605 IMAGE:30044058), complete cds."	1037.85	1599.03	598.246	2033.56	3942.49	1381.48	1509.61	1982.07	2381.41	4788.01	605.51	637.859	1075.27	2395.9	2800.12	0.583427	0.438305	1.3311	0.398904	0.422533	0.944078	1.79737	0.5425	3.31313	1.17818	1.00608	1.17105	0.710242	0.584819	1.21446
AK152815	3	BLOCK1	AK152815	chr2	156945299	156960958	AK152815	56045	AK152815	Samhd1	E330031J07Rik#Mg11	Mus musculus bone marrow macrophage cDNA, RIKEN full-length enriched library, clone:I830086L09 product:SAM domain and HD domain, 1, full insert sequence."	61.8386	31.618	19.2173	300.042	503.94	146.782	48.8277	22.5095	367.259	509.044	64.3003	25.8907	27.3234	204.165	368.668	1.03981	0.438066	2.37364	0.81886	0.530246	1.5443	1.42181	1.21386	1.17131	0.680453	0.555914	1.22403	0.73157	0.724235	1.01013
BC140436	3	BLOCK1	BC140436	chr13	103483779	103496511	BC140436,BC146550	17079	BC140436	Cd180	F630107B15#Ly78#RP105	Synthetic construct Mus musculus clone IMAGE:100014420, MGC:173286 CD180 antigen (Cd180) mRNA, encodes complete protein."	175.728	391.687	209.302	8257.92	2795.24	186.823	203.689	419.484	10032.8	3631.41	81.4158	107.105	283.385	7208.42	2704.65	0.463304	0.435792	1.06313	0.273444	0.525824	0.52003	1.35395	0.675554	2.00421	0.87291	0.718487	1.21493	0.96759	0.744793	1.29914
BC018470	3	BLOCK1	BC018470	chr5	121326732	121337591	BC018470	23960	BC018470	Oas1g	AI449562#L2#Mmu-L#Mmu-L2#Oas1a#Oias-1#Oias1	Mus musculus 2'-5' oligoadenylate synthetase 1G, mRNA (cDNA clone MGC:27867 IMAGE:3493001), complete cds."	69.5758	288.669	308.762	388.647	668.36	68.4986	165.196	480.15	554.168	733.44	30.3181	122.02	298.214	123.406	472.354	0.435756	0.442609	0.984518	0.422699	0.73864	0.572267	0.965837	0.621085	1.55508	0.317526	0.222686	1.42589	0.706735	0.644025	1.09737
AK050384	3	BLOCK1	AK050384	chr8	10006632	10026246	AK050384	24099	AK050384	Tnfsf13b	BAFF#BLyS#D8Ertd387e#MGC124060#MGC124061#TALL-1#TALL1#THANK#TNFSF20#zTNF4	Mus musculus adult male liver tumor cDNA, RIKEN full-length enriched library, clone:C730042F04 product:tumor necrosis factor (ligand) superfamily, member 13b, full insert sequence."	25.4679	10.7447	12.148	22.133	371.87	23.9888	13.0589	16.9282	18.1881	234.584	11.0443	10.7662	12.9358	19.4645	301.767	0.433656	0.460394	0.941923	1.002	0.824434	1.21538	1.06485	0.764157	1.3935	0.879433	1.07018	0.821764	0.811484	1.28639	0.630821
BC057878	3	BLOCK1	BC057878	chr5	121346727	121357493	BC057878	246730	BC057878	Oas1a	L3	Mus musculus 2'-5' oligoadenylate synthetase 1A, mRNA (cDNA clone MGC:67797 IMAGE:5348858), complete cds."	97.9779	381.268	443.238	656.411	1081.99	92.3764	235.265	637.798	978.051	1158.48	41.9996	194.236	372.485	206.01	837.613	0.428664	0.454657	0.942829	0.509448	0.825605	0.61706	0.840373	0.584017	1.43895	0.313843	0.210633	1.49	0.774143	0.723025	1.0707
BC132088	3	BLOCK1	BC132088	chr17	35399970	35403960	BC132088	14964	BC132088	H2-D1	H-2D#H2-D	Mus musculus histocompatibility 2, D region locus 1, mRNA (cDNA clone MGC:163719 IMAGE:40130365), complete cds."	31926.3	25677.4	29725.4	30887.1	19593.6	27404.8	20802.3	26404.5	30887.1	21029.9	13669.2	21112.6	26503	9140.03	11850.4	0.428147	0.498787	0.858377	0.822225	1.01492	0.810142	0.891593	1.00373	0.888278	0.295917	0.295917	1	0.604812	0.563504	1.0733
AK154893	3	BLOCK1	AK154893	chr1	139959991	140071843	AK154893	19264	AK154893	Ptprc	B220#CD45R#Cd45#Ly-5#Lyt-4#T200#loc	Mus musculus NOD-derived CD11c +ve dendritic cells cDNA, RIKEN full-length enriched library, clone:F630110L08 product:protein tyrosine phosphatase, receptor type, C, full insert sequence."	662.894	868.374	397.118	19281.6	9496.1	1032.85	632.029	851.369	17804.3	7507.9	433.47	308.689	677.033	13761.8	6825.74	0.653905	0.419685	1.55808	0.355479	0.488409	0.72783	1.70486	0.795228	2.14387	0.713727	0.772949	0.923381	0.718794	0.909141	0.790629
AK087707	3	BLOCK1	AK087707	chr1	141982431	142079988	AK087707	12628	AK087707	Cfh	Mud-1#NOM#Sas-1#Sas1	Mus musculus 2 days pregnant adult female ovary cDNA, RIKEN full-length enriched library, clone:E330009L21 product:complement component factor h, full insert sequence."	1044.29	9545.49	13874.2	435.861	3103.94	879.498	8218.14	16596.2	351.832	1054.42	437.661	8365.97	14867.8	384.973	813.593	0.419101	0.497626	0.842201	0.876431	1.01799	0.860944	1.07161	0.895855	1.19619	0.883246	1.09419	0.807211	0.262116	0.771602	0.339704
BC011314	3	BLOCK1	BC011314	chr1	132336786	132359272	BC011314	13136	BC011314	Cd55	Daf#Daf-GPI#Daf1#GPI-DAF	Mus musculus CD55 antigen, mRNA (cDNA clone MGC:18419 IMAGE:3663561), complete cds."	248.882	214.551	70.4599	792.736	108.757	236.841	173.39	251.281	860.178	165.569	102.64	153.046	144.156	256.916	86.4835	0.412404	0.433371	0.951619	0.713328	0.882668	0.80815	2.04593	0.573686	3.56629	0.324087	0.298677	1.08507	0.795203	0.52234	1.52239
BC002121	3	BLOCK1	BC002121	chr12	114567084	116293899	BC002121	111507	BC002121	Igh	MGC102661#MGC102662#MGC103226#MGC118125#MGC28019#MGC36307#MGC6486#MGC6522#MGC6529#MGC6628#MGC6740#MGC68276#MGC68378	Mus musculus immunoglobulin heavy constant gamma 1 (G1m marker), mRNA (cDNA clone MGC:6628 IMAGE:3491766), complete cds."	10.0542	11.6745	30.1567	584.034	108.888	24.6007	15.4909	21.7366	1466.48	371.164	9.906	21.837	36.7359	1515.49	112.911	0.98526	0.402671	2.44681	1.87049	1.40967	1.3269	1.21817	1.69005	0.720788	2.59487	1.03342	2.51096	1.03695	0.304208	3.40868
AF426289	3	BLOCK1	AF426289	chr5	115373291	115387920	AF426289,BC032152	231655	AF426289	Oasl1	7530414C13Rik#oasl9	Mus musculus oligoadenylate synthetase-like protein-2 mRNA, complete cds."	236.57	1283.25	2337.46	3795.23	3947.8	203.867	678.317	3406	3172.97	2549.57	94.9284	613.331	1870.48	981.708	2317.08	0.401269	0.46564	0.86176	0.477951	0.904195	0.528592	0.800218	0.549171	1.45714	0.258669	0.309397	0.836041	0.58693	0.908812	0.645821
BC096414	3	BLOCK1	BC096414	chr13	37437254	37510815	BC096414	17084	BC096414	Ly86	MD-1#MD1	Mus musculus lymphocyte antigen 86, mRNA (cDNA clone MGC:107007 IMAGE:849991), complete cds."	782.666	1354.48	862.268	12165.7	3906.37	1147.72	979.642	2132.82	16622.2	6166.28	457.274	463.787	1216.85	11216.1	4456.1	0.584252	0.398419	1.46642	0.34241	0.473425	0.72326	1.41122	0.570537	2.4735	0.921947	0.674768	1.36632	1.14073	0.722657	1.57852
BC012721	3	BLOCK1	BC012721	chr2	156925134	156960885	BC012721	56045	BC012721	Samhd1	E330031J07Rik#Mg11	Mus musculus SAM domain and HD domain, 1, mRNA (cDNA clone MGC:14068 IMAGE:4037046), complete cds."	2145.25	2609.56	1918.26	13390.2	9456.78	2760.99	2656.42	2922.16	14804.2	9215.72	1099.38	1671.75	1733.82	9885.76	7902.13	0.512474	0.398184	1.28703	0.640625	0.629326	1.01796	0.903851	0.593337	1.52333	0.738286	0.667769	1.1056	0.835604	0.857462	0.974509
BC156767	3	BLOCK1	BC156767	chr7	133552887	133558353	BC156767	12478	BC156767	Cd19	AW495831	Synthetic construct Mus musculus clone IMAGE:100062217, MGC:190416 CD19 antigen (Cd19) mRNA, encodes complete protein."	26.8114	252.05	97.3908	18576.1	11116.7	49.2644	282.648	180.951	21840	9810.59	19.0886	85.1119	56.3644	15828.9	6970.28	0.711958	0.387472	1.83744	0.337678	0.301124	1.12139	0.578745	0.31149	1.85799	0.852111	0.724766	1.1757	0.627009	0.710486	0.882507
BC011306	3	BLOCK1	BC011306	chr17	34132971	34136751	BC011306	14972	BC011306	H2-K1	H-2K#H-2K(d)#H2-K#MGC184092#MGC7052	Mus musculus histocompatibility 2, K1, K region, mRNA (cDNA clone MGC:7052 IMAGE:3156482), complete cds."	19004	14820.8	23032.9	24102.2	20308.9	20408.2	12569	18720.8	24431.1	16282.8	7633.98	5418.64	8990.41	16519.7	11872.7	0.401705	0.374065	1.07389	0.365611	0.431112	0.848065	0.390329	0.480236	0.812786	0.685404	0.676177	1.01365	0.584603	0.729156	0.801754
BC008237	3	BLOCK1	BC008237	chr12	114567084	114974788	BC008237	111507	BC008237	Igh	MGC102661#MGC102662#MGC103226#MGC118125#MGC28019#MGC36307#MGC6486#MGC6522#MGC6529#MGC6628#MGC6740#MGC68276#MGC68378	Mus musculus immunoglobulin heavy constant gamma 1 (G1m marker), mRNA (cDNA clone MGC:6522 IMAGE:2651217), complete cds."	21.6936	70.0112	68.3662	3184.04	343.994	39.0887	40.5291	26.6757	2603.65	191.394	14.5947	226.43	42.8442	2951.16	237.904	0.672765	0.373374	1.80185	3.2342	5.58685	0.578895	0.626687	1.60611	0.390188	0.92686	1.13347	0.817717	0.691593	1.24301	0.556387
BC099933	3	BLOCK1	BC099933	chr18	46718803	46734186	BC099933	225471	BC099933	Ticam2	B430113A10#MGC107370#TICAM-2#TRAM#Tirp#Trif	Mus musculus toll-like receptor adaptor molecule 2, mRNA (cDNA clone MGC:107370 IMAGE:30017195), complete cds."	135.357	257.998	63.7323	624.436	1219.89	115.965	195.522	126.898	589.969	881.63	48.3376	144.61	48.2156	183.798	245.784	0.357112	0.41683	0.856734	0.560509	0.739609	0.757845	0.756533	0.379956	1.99111	0.294343	0.311539	0.944802	0.201481	0.278783	0.722714
S43141	3	BLOCK1	S43141	chr6	128728502	128738598	S43141	17059	S43141	Klrb1c	AI462337#CD161#Ly-59#Ly55c#Ly59#NK-RP1#NK1.1#NKRP1#NKRP140#Nk-1#Nk-1.2#Nk1#Nk1.2#Nkrp1c	NK1.1 alloantigen=receptor-like type II integral membrane protein [mice, C57BL/6J NK cells, mRNA, 912 nt]."	20.9745	17.2144	16.9465	292.434	184.164	110.878	81.0823	142.178	879.037	330.084	39.319	25.6791	15.0583	98.6073	157.02	1.87461	0.354615	5.28633	1.49172	0.316704	4.71014	0.888579	0.105912	8.38982	0.337195	0.112176	3.00594	0.852613	0.475699	1.79234
BC011137	3	BLOCK1	BC011137	chr15	6395332	6448476	BC011137	12279	BC011137	C9	-	Mus musculus complement component 9, mRNA (cDNA clone MGC:18645 IMAGE:4195787), complete cds."	134.704	59.5883	15983.7	31.3788	83.4807	55.6198	44.3764	20292.9	32.8564	117.916	47.0879	22.076	27564.5	27.1045	122.377	0.349566	0.846603	0.412905	0.370475	0.497472	0.744717	1.72453	1.35833	1.2696	0.863784	0.824938	1.04709	1.46593	1.03784	1.41249
AK052452	3	BLOCK1	AK052452	chr3	7572076	7613427	AK052452,AK139858	16196	AK052452	Il7	A630026I06Rik#Il-7#MGC129342#hlb368	Mus musculus 13 days embryo lung cDNA, RIKEN full-length enriched library, clone:D430026C11 product:interleukin 7, full insert sequence."	102.741	21.3311	23.36	66.3204	116.181	71.8001	15.5465	15.0391	116.277	93.9367	35.1261	24.0808	14.5915	83.3745	86.3604	0.341891	0.489221	0.698848	1.12891	1.54895	0.728818	0.624636	0.970238	0.643797	1.25715	0.717032	1.75327	0.743329	0.919347	0.80854
AY989856	3	BLOCK1	AY989856	chr17	36216992	36221404	AY989856	14963	AY989856	H2-Bl	H2-B1	Mus musculus strain C3H/HeJ truncated MHC class I antigen splice variant Bl.2 (H2-Bl) mRNA, H2-Bl-k allele, complete cds."	1656.63	1124.01	2632.71	3217.27	1014.84	2274.2	1073.4	3847.73	4425.79	1251.89	771.128	877.396	2610.87	1749.79	649.394	0.46548	0.339076	1.37279	0.780594	0.817401	0.954971	0.991706	0.678549	1.46151	0.543874	0.395362	1.37564	0.6399	0.51873	1.23359
AK171438	3	BLOCK1	AK171438	chr8	46481018	46495734	AK171438	142980	AK171438	Tlr3	AI957183	Mus musculus B6-derived CD11 +ve dendritic cells cDNA, RIKEN full-length enriched library, clone:F730215M24 product:toll-like receptor 3, full insert sequence."	314.376	734.064	272.616	335.038	123.847	174.528	685.63	450.993	419.787	107.307	105.938	629.406	302.87	312.148	114.192	0.336977	0.606994	0.555157	0.857427	0.917997	0.934019	1.11098	0.671563	1.65432	0.931679	0.743586	1.25295	0.922036	1.06416	0.866446
AK076430	3	BLOCK1	AK076430	chr16	97668641	97684512	AK076430,NR_003520	17857	AK076430	Mx1	AI893580#Mx#Mx-1	Mus musculus 0 day neonate head cDNA, RIKEN full-length enriched library, clone:4832405O15 product:myxovirus (influenza virus) resistance 1, full insert sequence."	30.5375	58.8139	116.94	483.003	582.86	73.755	66.6395	195.932	663.844	539.59	24.8115	29.8113	174.136	193.002	543.967	0.812493	0.336404	2.41523	0.506875	0.447352	1.13306	1.4891	0.888755	1.67549	0.399587	0.290734	1.37441	0.933272	1.00811	0.925763
AK030414	3	BLOCK1	AK030414	chr3	142159897	142185308	AK030414	229898	AK030414	Gbp5	5330409J06Rik#Gbp5a	Mus musculus adult male pituitary gland cDNA, RIKEN full-length enriched library, clone:5330409J06 product:weakly similar to GUANYLATE BINDING PROTEIN 5 [Homo sapiens], full insert sequence."	18.4837	159.713	35.826	414.09	70.9345	30.0749	249.67	55.9853	562.428	72.2325	10.0926	38.9082	12.9515	48.4433	21.8923	0.546027	0.335582	1.6271	0.243613	0.155838	1.56324	0.361511	0.231338	1.5627	0.116987	0.0861324	1.35823	0.308627	0.303081	1.0183
BC148635	3	BLOCK1	BC148635	chr17	35561821	35565304	BC148635	110557	BC148635	H2-Q6	H-2Q6#Qa-6#Qa6	Synthetic construct Mus musculus clone IMAGE:100015618, MGC:183375 histocompatibility 2, Q region locus 6 (H2-Q6) mRNA, encodes complete protein."	9305.05	5762.81	15087.5	15474.9	4659.18	7555.06	5168.65	15781.9	23649.3	4201.1	3106.4	1712.37	3729.45	12709.8	1611.58	0.33384	0.411168	0.811931	0.297142	0.3313	0.896896	0.247189	0.236312	1.04603	0.821319	0.537429	1.52824	0.345893	0.383608	0.901682
BC061168	3	BLOCK1	BC061168	chr6	128730063	128738613	BC061168	17059	BC061168	Klrb1c	AI462337#CD161#Ly-59#Ly55c#Ly59#NK-RP1#NK1.1#NKRP1#NKRP140#Nk-1#Nk-1.2#Nk1#Nk1.2#Nkrp1c	Mus musculus killer cell lectin-like receptor subfamily B member 1C, mRNA (cDNA clone MGC:74305 IMAGE:30298562), complete cds."	17.1263	19.6385	43.7201	43.0908	25.922	39.2506	49.6946	77.5104	550.301	125.216	13.0286	21.1848	8.9896	46.776	17.4613	0.760736	0.331934	2.29183	1.07874	0.4263	2.53047	0.205617	0.115979	1.77288	1.08552	0.0850007	12.7707	0.673609	0.139449	4.83049
AF240358	3	BLOCK1	AF240358	chr6	123179891	123197039	AF240358	56620	AF240358	Clec4n	Clecsf10#Nkcl	alt 'Clecsf10#Nkcl'"	646.247	1148.16	315.54	7746.84	132.484	463.521	226.357	634.177	4955.06	245.57	213.922	258.58	831.961	3782.77	267.637	0.331022	0.461516	0.71725	0.225212	1.14236	0.197147	2.63663	1.31187	2.00982	0.488298	0.763415	0.639624	2.02015	1.08986	1.85359
BC058170	3	BLOCK1	BC058170	chr17	36217055	36221343	BC058170	14963	BC058170	H2-Bl	H2-B1	Mus musculus histocompatibility 2, blastocyst, mRNA (cDNA clone MGC:68282 IMAGE:5026047), complete cds."	175.248	120.376	1438.26	133.784	40.6521	30.7951	75.8109	93.695	159.675	45.7288	57.9318	74.1955	395.309	134.762	52.9165	0.33057	1.8812	0.175723	0.616365	0.978692	0.629784	0.274851	4.2191	0.0651445	1.00731	0.843975	1.19353	1.30169	1.15718	1.12488
BC120554	3	BLOCK1	BC120554	chr17	35576099	35580494	BC120554	15018	BC120554	H2-Q7	H-2Q7#Ped#Q9#Qa-2#Qa-7#Qa7	Mus musculus histocompatibility 2, Q region locus 7, mRNA (cDNA clone MGC:155791 IMAGE:40129477), complete cds."	565.231	298.751	929.312	1968.85	426.587	1006.97	1056.77	4418.58	5518.3	2200.73	315.825	454.944	1430.87	961.581	434.817	0.558754	0.313639	1.78152	1.52282	0.430503	3.5373	1.53971	0.323831	4.75468	0.488397	0.174253	2.80281	1.01929	0.197579	5.15892
AK166177	3	BLOCK1	AK166177	chr8	46481018	46495893	AK166177	142980	AK166177	Tlr3	AI957183	Mus musculus mammary gland RCB-0526 Jyg-MC(A) cDNA, RIKEN full-length enriched library, clone:G830005K06 product:toll-like receptor 3, full insert sequence."	311.259	718.644	249.015	329.692	109.748	174.177	653.066	383.635	388.411	96.6336	95.7794	599.442	294.434	263.892	105.517	0.307716	0.549898	0.559588	0.83413	0.917889	0.908749	1.1824	0.767487	1.54061	0.80042	0.679416	1.1781	0.961455	1.09193	0.880507
BC057936	3	BLOCK1	BC057936	chr18	9707656	9877992	BC057936	140792	BC057936	Colec12	CL-P1#SRCL#Scara4	Mus musculus collectin sub-family member 12, mRNA (cDNA clone MGC:68108 IMAGE:5326386), complete cds."	5709.96	2793.42	2818.42	1753.67	881.253	3971.31	1340.36	2722.43	1083.66	321.98	1735.41	1703.77	2614.67	1000.38	341.344	0.303927	0.436987	0.695506	0.609923	1.27113	0.479828	0.927707	0.960416	0.965943	0.570453	0.923155	0.617938	0.387339	1.06014	0.365367
X57940	3	BLOCK1	X57940	chr7	25877674	25917479	X57940	18987	X57940	Pou2f2	MGC124154#MGC124155#MGC124156#Oct-2#Oct2a#Oct2b#Otf-2#Otf2	Mouse mRNA for Oct2.5 transcription factor."	84.3514	210.246	127.313	4332.1	948.29	62.8522	114.456	120.528	5299.45	886.857	25.4038	68.6425	240.156	4382.45	663.283	0.301166	0.404183	0.745123	0.326487	0.599726	0.544394	1.88634	1.99253	0.946706	1.01162	0.826962	1.2233	0.699451	0.747903	0.935217
AK168646	3	BLOCK1	AK168646	chr2	62446306	62484217	AK168646	71586	AK168646	Ifih1	9130009C22Rik#Helicard#Hlcd#MDA5#MGC90959	Mus musculus 16 days embryo kidney cDNA, RIKEN full-length enriched library, clone:I920041C16 product:Similar to melanoma differentiation associated protein-5 (Fragment) homolog [Mus musculus], full insert sequence."	36.57	44.9824	87.3606	150.649	138.917	42.5005	34.1247	148.099	126.736	153.544	12.7118	25.8907	91.6691	37.3321	47.5706	0.347602	0.299098	1.16217	0.575574	0.758709	0.758623	1.04932	0.618972	1.69526	0.247809	0.294565	0.84127	0.342439	0.309818	1.10529
EF494423	3	BLOCK1	EF494423	chr5	105544785	105568571	EF494423	17472	EF494423	Gbp4	AW228052#KIAA4245#Mag-2#Mpa-2#Mpa2#mKIAA4245	alt 'AW228052#KIAA4245#Mag-2#Mpa-2#Mpa2#mKIAA4245'"	441.541	1469.15	645.03	5377.45	729.486	305.799	1823.91	951.703	3154.93	774.78	131.56	726.159	320.5	2338.75	460.495	0.297957	0.430219	0.692571	0.494272	0.398133	1.24147	0.496876	0.336764	1.47544	0.434918	0.741299	0.586697	0.63126	0.594356	1.06209
AK080885	3	BLOCK1	AK080885	chr1	172894463	172906202	AK080885	14130	AK080885	Fcgr2b	AI528646#CD32#F630109E10Rik#Fc[g]RII#FcgRII#Fcgr2#Fcgr2a#Fcr-2#Fcr-3#Ly-17#Ly-m20#LyM-1#Lym-1	Mus musculus 4 days neonate male adipose cDNA, RIKEN full-length enriched library, clone:B430117C13 product:Fc receptor, IgG, low affinity IIb, full insert sequence."	96.4637	111.778	111.296	1074.42	889.7	140.555	46.8928	353.897	1449.85	963.245	41.6771	14.7422	435.541	526.267	308.106	0.43205	0.296519	1.45707	0.131889	0.314381	0.419518	3.91334	1.2307	3.17977	0.489815	0.362981	1.34942	0.346303	0.319862	1.08266
BC067409	3	BLOCK1	BC067409	chr17	34865325	34880812	BC067409	12268	BC067409	C4b	C4#Ss	Mus musculus complement component 4B (Childo blood group), mRNA (cDNA clone MGC:76719 IMAGE:30098613), complete cds."	7702.37	2244.26	32942.5	5485.01	3619.38	7678.59	1491.84	28590.8	5741.16	2318.44	2268.62	703.19	13050.2	1696.58	749.047	0.294535	0.295447	0.996913	0.313329	0.471356	0.664739	0.396152	0.45645	0.8679	0.309312	0.295512	1.0467	0.206954	0.323082	0.640562
BC110553	3	BLOCK1	BC110553	chr3	7572110	7613336	BC110553	16196	BC110553	Il7	A630026I06Rik#Il-7#MGC129342#hlb368	Mus musculus interleukin 7, mRNA (cDNA clone MGC:129342 IMAGE:40047584), complete cds."	160.77	38.3946	56.0836	111.074	237.204	100.487	25.9383	42.1642	154.359	140.36	46.2945	25.0181	25.3207	139.337	107.781	0.287955	0.4607	0.625038	0.651605	0.964524	0.675572	0.451481	0.600526	0.75181	1.25445	0.902682	1.3897	0.454383	0.76789	0.591729
BC006671	3	BLOCK1	BC006671	chr1	177810944	177838864	BC006671	26909	BC006671	Exo1	5730442G03Rik#Msa	Mus musculus exonuclease 1, mRNA (cDNA clone MGC:5686 IMAGE:3499406), complete cds."	91.7372	17.2448	21.6339	313.488	717.387	66.3192	32.4027	17.7868	417.078	1317.74	25.2873	12.2392	20.3172	141.471	451.257	0.275649	0.381297	0.722926	0.709733	0.377722	1.87898	0.939137	1.14226	0.822173	0.45128	0.339195	1.33045	0.629029	0.342448	1.83686
BC099937	3	BLOCK1	BC099937	chr8	46481224	46495931	BC099937	142980	BC099937	Tlr3	AI957183	Mus musculus toll-like receptor 3, mRNA (cDNA clone MGC:107396 IMAGE:30084049), complete cds."	160.722	395.176	120.875	217.437	90.0177	89.7131	358.367	323.186	258.814	54.5545	42.5686	342.897	187.87	172.391	41.3032	0.264858	0.474497	0.558187	0.867707	0.956832	0.906854	1.55425	0.581306	2.67372	0.792834	0.666082	1.19029	0.458834	0.7571	0.606042
AF287467	3	BLOCK1	AF287467	chr2	156698657	156712814	AF287467,BC052655	77799	AF287467	Sla2	A930009E21Rik#AI430952#SLAP-2#SLAP2	Mus musculus Src-like adaptor protein-2 mRNA, complete cds."	96.1923	77.6267	136.399	2083.28	2245.71	293.016	111.95	117.575	1971.02	1509.4	76.2715	45.4867	85.1746	1016.01	609.387	0.792907	0.260298	3.04614	0.585967	0.406313	1.44216	0.624451	0.724428	0.861991	0.487699	0.515476	0.946114	0.271356	0.403728	0.672125
BC125486	3	BLOCK1	BC125486	chr10	28388318	28600818	BC125486,BC125488	210757	BC125486	Themis	A430108D01#BB160712#E430004N04Rik#Gasp#Tsepa#thylex	Mus musculus RIKEN cDNA E430004N04 gene, mRNA (cDNA clone MGC:159189 IMAGE:40130001), complete cds."	18.5166	14.1697	19.7663	2335.4	28.9797	50.7825	85.3598	19.7835	1668.99	156.473	12.9315	31.185	16.3834	1248.65	43.6755	0.698373	0.254645	2.74254	2.20082	0.365336	6.02411	0.828855	0.828135	1.00087	0.53466	0.748145	0.714648	1.50711	0.279124	5.39941
BC120596	3	BLOCK1	BC120596	chrX	163742967	163768028	BC120596,BC132385	170743	BC120596	Tlr7	-	Mus musculus toll-like receptor 7, mRNA (cDNA clone MGC:155833 IMAGE:40129519), complete cds."	194.202	365.846	41.2064	822.869	424.91	115.5	211.408	174.941	1131.46	688.91	49.0645	101.71	168.967	674.412	491.864	0.252646	0.4248	0.594742	0.278014	0.48111	0.57786	4.10051	0.965851	4.24549	0.819587	0.596054	1.37502	1.15757	0.713973	1.62131
BC010229	3	BLOCK1	BC010229	chr3	142193333	142210016	BC010229	229900	BC010229	Gbp6	9830147J24Rik#Gbp7	Mus musculus guanylate binding protein 6, mRNA (cDNA clone MGC:6385 IMAGE:3501441), complete cds."	619.506	1440.89	3156.05	4042.59	1380.08	591.826	1950.93	3317.18	3163.07	1528.91	155.963	764.404	1216.29	1726.91	717.984	0.251754	0.263529	0.955318	0.530509	0.391816	1.35397	0.385386	0.366665	1.05106	0.42718	0.54596	0.782438	0.520246	0.469605	1.10784
BC023008	3	BLOCK1	BC023008	chr6	123179891	123197039	BC023008	56620	BC023008	Clec4n	Clecsf10#Nkcl	Mus musculus C-type lectin domain family 4, member n, mRNA (cDNA clone MGC:35901 IMAGE:5376247), complete cds."	438.153	859.954	203.879	4643.56	434.097	330.391	156.543	444.351	3022.44	661.894	109.956	169.381	517.407	2215.07	898.9	0.250953	0.332805	0.754055	0.196965	1.08201	0.182037	2.53782	1.16441	2.17948	0.477019	0.732873	0.650889	2.07074	1.35807	1.52476
BC058555	3	BLOCK1	BC058555	chr3	142159863	142185308	BC058555	229898	BC058555	Gbp5	5330409J06Rik#Gbp5a	Mus musculus guanylate nucleotide binding protein 5, mRNA (cDNA clone MGC:67761 IMAGE:5293575), complete cds."	184.256	680.801	231.562	2281.29	427.837	207.813	1151.9	700.531	2304.52	574.017	51.4627	618.603	212.872	854.551	226.454	0.279301	0.247639	1.12785	0.90864	0.537027	1.69198	0.919288	0.303872	3.02524	0.374591	0.370814	1.01019	0.529299	0.394507	1.34167
NM_010846	3	BLOCK1	NM_010846	chr16	97668641	97684512	BC011113,M21038,NM_010846	17857	NM_010846	Mx1	AI893580#Mx#Mx-1	Mus musculus myxovirus (influenza virus) resistance 1 (Mx1), mRNA."	33.871	66.4827	139.375	469.699	593.33	71.089	69.4289	203.253	659.075	452.307	17.5937	36.9438	162.534	181.114	392.237	0.519433	0.247488	2.09882	0.55569	0.53211	1.04432	1.16617	0.799664	1.45832	0.385597	0.274801	1.40319	0.661077	0.867192	0.762319
K02799	3	BLOCK1	K02799	chr17	34869114	34950812	K02799	625018	K02799	C4a	Slp	Mouse MHC H-2 S-region C4-Slp (sex-limited protein) mRNA, partial cds."	8693.9	2262.55	30321.1	4517.01	1780.01	7103.09	1229.05	22174.6	3998	908.064	2125.26	643.021	11321.1	1294.35	480.025	0.244454	0.299202	0.81702	0.284202	0.523186	0.543213	0.373373	0.510542	0.731327	0.28655	0.32375	0.885098	0.269676	0.528624	0.510146
AF334943	3	BLOCK1	AF334943	chrX	163742862	163768469	AF334943	170743	AF334943	Tlr7	-	alt '-'"	207.506	438.939	55.4432	750.819	462.884	130.385	244.574	207.194	1115.59	676.297	47.9856	161.076	195.047	549.627	499.1	0.23125	0.36803	0.628344	0.366966	0.658596	0.557194	3.51796	0.941373	3.73705	0.732036	0.492679	1.48583	1.07824	0.73799	1.46105
BC011336	3	BLOCK1	BC011336	chr3	142283631	142300972	BC011336	14469	BC011336	Gbp2	-	Mus musculus guanylate nucleotide binding protein 2, mRNA (cDNA clone MGC:18544 IMAGE:3494311), complete cds."	546.005	1197.26	729.575	1846.42	566.74	885.917	2244.47	1347.02	2545.45	610.7	194.893	1446.22	714.238	1097.58	587.474	0.356944	0.21999	1.62255	1.20794	0.644348	1.87467	0.978978	0.530237	1.8463	0.594437	0.431192	1.37859	1.03658	0.961968	1.07757
NM_029975	3	BLOCK1	NM_029975	chrUn_random	3058602	3072666	BC132070,NM_029975	77777	NM_029975	Ulbp1	A430108B07Rik#MULT1	Mus musculus UL16 binding protein 1 (Ulbp1), mRNA."	149.552	313.825	25.8096	603.931	1764.91	100.901	290.67	78.4379	580.327	1581.07	32.5698	115.881	6.9872	44.805	199.187	0.217782	0.322789	0.674688	0.369255	0.39867	0.926217	0.270721	0.0890794	3.0391	0.074189	0.0772064	0.960918	0.11286	0.125982	0.895838
J00407	3	BLOCK1	J00407	chr17	35400972	35403825	J00407	14964	J00407	H2-D1	H-2D#H2-D	Mouse MHC class I H2 gene (haplotype d), mRNA, clone pH-2II."	16969	10258	8517.52	27252.7	15744.7	16394.1	6313.4	7354.05	25167.5	15601.4	3692.98	1852.95	3665.31	12935.9	8041.33	0.217631	0.225263	0.966123	0.180635	0.293495	0.615461	0.430326	0.498407	0.863402	0.474666	0.513993	0.923486	0.510733	0.515424	0.9909
AK156450	3	BLOCK1	AK156450	chr2	62471643	62484217	AK156450	71586	AK156450	Ifih1	9130009C22Rik#Helicard#Hlcd#MDA5#MGC90959	Mus musculus activated spleen cDNA, RIKEN full-length enriched library, clone:F830022E21 product:Similar to melanoma differentiation associated protein-5 (Fragment) homolog [Mus musculus], full insert sequence."	59.7329	44.8391	102.003	144.638	218.884	44.8614	46.2959	124.434	118.429	198.59	12.87	28.5543	101.296	46.8191	104.599	0.215459	0.286884	0.751033	0.636817	0.616778	1.03249	0.993076	0.814059	1.21991	0.323698	0.395335	0.818794	0.477872	0.526705	0.907287
AK154906	3	BLOCK1	AK154906	chrX	163742862	163768460	AK154906	170743	AK154906	Tlr7	-	Mus musculus NOD-derived CD11c +ve dendritic cells cDNA, RIKEN full-length enriched library, clone:F630110O18 product:toll-like receptor 7, full insert sequence."	153.444	306.499	33.7295	636.196	358.722	91.8006	180.1	153.498	934.929	549.25	29.9768	92.9954	141.832	469.799	366.66	0.19536	0.326543	0.598269	0.303412	0.516355	0.587604	4.20499	0.924	4.55086	0.738449	0.502496	1.46956	1.02213	0.667565	1.53113
AK086933	3	BLOCK1	AK086933	chr19	34365155	34383840	AK086933	14102	AK086933	Fas	AI196731#APO-1#APT1#CD95#TNFR6#Tnfrsf6#lpr	Mus musculus 0 day neonate lung cDNA, RIKEN full-length enriched library, clone:E030012O08 product:tumor necrosis factor receptor superfamily, member 6, full insert sequence."	32.1039	25.1277	30.0307	62.2098	46.822	75.97	146.96	306.896	83.6227	109.551	14.7347	48.0127	72.2939	25.3179	65.5322	0.458969	0.193954	2.36638	1.91075	0.326706	5.84852	2.40733	0.235565	10.2194	0.406976	0.302763	1.3442	1.3996	0.598188	2.33974
BC104350	3	BLOCK1	BC104350	chr16	48734802	48772069	BC104350	77647	BC104350	Trat1	C030046M14Rik#MGC129418#MGC129419#Tcrim#Trim	Mus musculus T cell receptor associated transmembrane adaptor 1, mRNA (cDNA clone MGC:129418 IMAGE:40049557), complete cds."	164.229	18.649	24.6562	2245.52	40.8657	1015.81	49.9224	55.2028	1656.38	84.7102	190.72	11.0803	17.8691	975.687	27.8126	1.1613	0.187752	6.1853	0.59415	0.22195	2.67695	0.72473	0.323699	2.2389	0.434503	0.589048	0.737636	0.680585	0.328326	2.07289
BC032882	3	BLOCK1	BC032882	chr3	142283605	142300972	BC032882	14469	BC032882	Gbp2	-	Mus musculus guanylate nucleotide binding protein 2, mRNA (cDNA clone MGC:41173 IMAGE:1230883), complete cds."	815.653	1810.71	1221.71	3300.59	884.72	1465.15	3528.58	3067.86	4353.18	1028.44	270.717	1831.78	970.685	1821.38	882.83	0.331903	0.184771	1.79629	1.01164	0.519127	1.94873	0.794527	0.316404	2.51111	0.551836	0.418403	1.31891	0.997864	0.858415	1.16245
BC104351	3	BLOCK1	BC104351	chr16	48734802	48772069	BC104351	77647	BC104351	Trat1	C030046M14Rik#MGC129418#MGC129419#Tcrim#Trim	Mus musculus T cell receptor associated transmembrane adaptor 1, mRNA (cDNA clone MGC:129419 IMAGE:40049558), complete cds."	73.4198	10.4217	11.4522	974.569	22.5083	394.837	25.6293	15.3213	649.29	42.522	66.3128	11.4149	6.1507	281.47	16.9732	0.9032	0.16795	5.3778	1.0953	0.445385	2.45922	0.537076	0.401448	1.33785	0.288815	0.433504	0.666233	0.754086	0.399163	1.88917
BC132054	3	BLOCK1	BC132054	chrX	163680663	163701720	BC132054	170744	BC132054	Tlr8	-	Mus musculus toll-like receptor 8, mRNA (cDNA clone MGC:163685 IMAGE:40130331), complete cds."	163.306	372.053	91.299	552.838	1415.97	108.541	343.426	359.809	491.674	1326.19	23.9655	166.691	257.406	343.937	1123.8	0.146752	0.220798	0.664644	0.448029	0.485375	0.923057	2.81937	0.715395	3.941	0.62213	0.699523	0.889363	0.793661	0.847393	0.936592
BC061646	3	BLOCK1	BC061646	chr5	138422766	138431460	BC061646	12007	BC061646	Azgp1	-	Mus musculus alpha-2-glycoprotein 1, zinc, mRNA (cDNA clone MGC:68029 IMAGE:5100216), complete cds."	261.045	38.7278	35674.8	27.0289	148.394	946.07	36.7187	38016.5	33.7784	217.374	126.32	61.2516	35871.9	61.9623	212.553	0.483901	0.133521	3.62417	1.58159	1.66813	0.948123	1.00553	0.943588	1.06564	2.29245	1.83438	1.24971	1.43236	0.977825	1.46484
AF354263	3	BLOCK1	AF354263	chr6	128728502	128738598	AF354263	17059	AF354263	Klrb1c	AI462337#CD161#Ly-59#Ly55c#Ly59#NK-RP1#NK1.1#NKRP1#NKRP140#Nk-1#Nk-1.2#Nk1#Nk1.2#Nkrp1c	Mus musculus strain C57BL/6 natural killer cell receptor protein NKR-P1C mRNA, complete cds."	24.9947	21.3052	32.7921	143.532	56.4835	151.839	55.8413	130.367	848.411	346.03	19.6991	25.0897	18.4831	39.552	48.3287	0.788131	0.129737	6.07484	1.17763	0.449304	2.62102	0.563645	0.141778	3.97556	0.275562	0.0466189	5.91094	0.855625	0.139666	6.12622
AK168517	3	BLOCK1	AK168517	chr17	34132968	34137278	AK168517	14972	AK168517	H2-K1	H-2K#H-2K(d)#H2-K#MGC184092#MGC7052	Mus musculus 17 days embryo kidney cDNA, RIKEN full-length enriched library, clone:I920029B04 product:histocompatibility 2, K region, full insert sequence."	287.6	300.601	1249.56	1136.79	402.59	2015.03	979.943	8557.72	7210.41	2341.39	247.042	344.919	2215.07	1292.58	526.707	0.858977	0.122599	7.00638	1.14743	0.351978	3.25994	1.77267	0.258838	6.84857	1.13704	0.179266	6.34278	1.30829	0.224954	5.81582
BC156369	3	BLOCK1	BC156369	chr2	34839199	34916905	BC156369	15139	BC156369	Hc	C5#C5a#He	Synthetic construct Mus musculus clone IMAGE:100062616, MGC:190922 hemolytic complement (Hc) mRNA, encodes complete protein."	67.5385	14.0915	21680.9	11.5875	159.36	32.5892	7.5204	19724.5	9.8494	147.174	6.8928	4.9316	21742.4	9.3722	128.392	0.102057	0.211506	0.482528	0.34997	0.655763	0.533683	1.00284	1.1023	0.909767	0.80882	0.95155	0.850002	0.805673	0.872386	0.923527

## Sheet: Keratin
SEQ_ID	PROBE_PAIRS	GENE_EXPR_OPTION	GENE_INFO	CHR	START	END	EXEMPLAR	GENE ID	TRANSCRIPTID	GENENAME	ALIASES	DESCRIPTION	RMA normalized expression signal	RMA normalized expression signal	RMA normalized expression signal	RMA normalized expression signal	RMA normalized expression signal	RMA normalized expression signal	RMA normalized expression signal	RMA normalized expression signal	RMA normalized expression signal	RMA normalized expression signal	RMA normalized expression signal	RMA normalized expression signal	RMA normalized expression signal	RMA normalized expression signal	RMA normalized expression signal	Ratio	Ratio	Ratio	Ratio	Ratio	Ratio	Ratio	Ratio	Ratio	Ratio	Ratio	Ratio	Ratio	Ratio	Ratio
													Ear Balb/c	Heart Balb/c	Liver Balb/c	Spleen Balb/c	Bone marrow Balb/c	Ear C57BL/6J	Heart C57BL/6J	Liver C57BL/6J	Spleen C57BL/6J	Bone marrow C57BL/6J	Ear MRL/MpJ	Heart MRL/MpJ	Liver MRL/MpJ	Spleen MRL/MpJ	Bone marrow MRL/MpJ	MRL to Balb	MRL to B6	B6 to Balb	MRL to Balb	MRL to B6	B6 to Balb	MRL to Balb	MRL to B6	B6 to Balb	MRL to Balb	MRL to B6	B6 to Balb	MRL to Balb	MRL to B6	B6 to Balb
																												Ear	Ear	Ear	Heart	Heart	Heart	Liver	Liver	Liver	Spleen	Spleen	Spleen	Bone Marrow	Bone Marrow	Bone Marrow
BC116672	3	BLOCK1	BC116672	chr11	99190636	99199268	BC116672	320864	BC116672	Krt26	4732407F15Rik#Krt25b	Mus musculus keratin 26, mRNA (cDNA clone MGC:144894 IMAGE:40107596), complete cds."	19.7653	6.781	9.057	6.7738	12.3754	21.5837	6.6672	5.4389	6.7489	10.9734	5455.94	6.267	6.7377	6.5681	11.7921	276.036	252.78	1.092	0.9242	0.939975	0.983218	0.743922	1.2388	0.600519	0.969633	0.97321	0.996324	0.952866	1.07461	0.886711
NM_001085547	3	BLOCK1	NM_001085547	chr11	99641035	99642018	NM_001085547	665992	NM_001085547	Krtap4-8	OTTMUSG00000002541	Mus musculus novel member of the keratin associated protein 4 (Krtap4) family (LOC665992), mRNA."	13.5069	6.8153	25.3135	5.9298	15.8134	13.4232	5.1428	8.8457	5.6531	10.387	3364.72	8.5046	7.5357	10.2634	16.8102	249.111	250.665	0.993803	1.24787	1.65369	0.754596	0.297695	0.851905	0.349446	1.73082	1.81553	0.953337	1.06304	1.61839	0.656848
BC115508	3	BLOCK1	BC115508	chr11	99504457	99505378	BC115508	76444	BC115508	Krtap4-7	2310037K05Rik#KAP4.7#KRTAP4.7	Mus musculus keratin associated protein 4-7, mRNA (cDNA clone MGC:144332 IMAGE:40101065), complete cds."	11.7715	6.703	7.458	6.0379	11.8827	17.2184	5.9159	11.072	8.6051	14.4941	3861.62	17.2543	4.4407	8.2249	47.4511	328.048	224.273	1.46272	2.57412	2.9166	0.882575	0.595428	0.401075	1.48458	1.36221	0.955817	1.42518	3.99329	3.27382	1.21976
XM_001474297	3	BLOCK1	XM_001474297	chr16	89041165	89042016	XM_001474297	100040214	XM_001474297	Gm10228	ENSMUSG00000068074	PREDICTED: Mus musculus similar to keratin associated protein 6-1 (LOC100040214), mRNA."	12.3595	8.3978	22.13	11.5605	11.6578	33.1342	7.9145	7.2014	15.3272	22.5083	6495.29	12.4778	13.1497	19.1213	19.731	525.53	196.03	2.68087	1.48584	1.57657	0.942449	0.594202	1.82599	0.325413	1.65402	1.24754	1.32583	1.69251	0.87661	1.93075
NM_001101613	3	BLOCK1	NM_001101613	chr11	99740500	99741543	NM_001101613	670533	NM_001101613	Gm11567	OTTMUSG00000002206	Mus musculus similar to ultra-high sulphur keratin (LOC670533), mRNA."	6.7716	4.3843	9.4881	5.139	13.2094	10.9429	13.8134	4.3436	7.9911	16.7301	1978.4	4.7318	6.9631	10.5803	25.7324	292.162	180.793	1.616	1.07926	0.342551	3.15065	0.733877	1.60307	0.457795	2.05882	1.32401	1.55499	1.94804	1.53809	1.26653
BC016249	3	BLOCK1	BC016249	chr11	99711968	99712919	BC016249	435285	BC016249	Krtap4-16	OTTMUSG00000002196	Mus musculus predicted gene, OTTMUSG00000002196, mRNA (cDNA clone MGC:28878 IMAGE:4910141), complete cds."	8.04	4.7074	10.8444	8.8724	21.3153	14.6361	8.4301	6.682	4.6649	12.3602	2520.91	5.7106	4.7993	7.506	9.4217	313.546	172.239	1.82041	1.21311	0.677406	1.79082	0.44256	0.718243	0.616171	0.845994	1.60904	0.525777	0.442016	0.762261	0.579875
[truncated: 69 more rows]

## Sheet: Homeobox
SEQ_ID	PROBE_PAIRS	GENE_EXPR_OPTION	GENE_INFO	CHR	START	END	EXEMPLAR	GENE ID	TRANSCRIPTID	GENENAME	ALIASES	DESCRIPTION	RMA normalized expression signal	RMA normalized expression signal	RMA normalized expression signal	RMA normalized expression signal	RMA normalized expression signal	RMA normalized expression signal	RMA normalized expression signal	RMA normalized expression signal	RMA normalized expression signal	RMA normalized expression signal	RMA normalized expression signal	RMA normalized expression signal	RMA normalized expression signal	RMA normalized expression signal	RMA normalized expression signal	Ratio	Ratio	Ratio	Ratio	Ratio	Ratio	Ratio	Ratio	Ratio	Ratio	Ratio	Ratio	Ratio	Ratio	Ratio
[truncated: 88 more rows]

[truncated: 5 more sheets: PPAR signaling, Retinol metab. retinoid binding, Wound response and healing, UP-REGULATED  MRL, E, NB, DOWN-REGULATED MRL, E, NB]
